# Supplementary material for: Early development of attention to threat-related facial expressions
Source: PLoS One. 2018 May 16;13(5):e0197424. doi: 10.1371/journal.pone.0197424 (PMC5955579; doi:10.1371/journal.pone.0197424)
Supplement: S1 File — Missing values are marked as “#NULL!”. Variable names, types, labels, and value labels are explained in the variable codebook–document (S2 File). (XLSX) [file pone.0197424.s001.xlsx]

## Sheet: Data3_NIH_ETtbt_notes_questionn
id	Trialnumber	CentralStimulus	LateralStimSide	FaceTime	LateralStimTime	AnalysisPeriodLength	LastTimeInCenterAOI	FirstTimeInLateralAOI	ValidGazeR	ValidGazeL	LongestNonValidStreakR	LongestNonValidStreakL	LongestNonValidStreakCombined	InsideCenteralAOIBefGazeShift	AOIBorderViolationYesNo	SRT	DwellIndex	AgeGroup	Model	OddTrial	Sex	Race	STAI_Trait_Mx20_Inf	BDI_Mx21_Inf	STAI_Trait_Mx20_3yr	BDI_Mx21_3yr	P1_Education	Family_Income	PrecedingExpCondition	PrecedingStudyType	calib_qual_inf	calib_qual_3yf	Respondent_Inf_STAI_BDI	Respondent_3yr_STAI_BDI	AgeInfantVis	Age3yVis
20062	1	happy.bmp	right	1032.54	2947.81	1498.87	449.576	466.326	1	1	0	0	0	1	0	449.576	0.35244	12	D1	1	1	0	38	1	#NULL!	#NULL!	6	8	1	1	4	#NULL!	1	#NULL!	367	#NULL!
20062	2	angry.bmp	left	1015.9	2964.56	1432.24	399.72	416.467	1	1	0	0	0	1	0	399.72	0.29379	12	D1	0	1	0	38	1	#NULL!	#NULL!	6	8	1	1	4	#NULL!	1	#NULL!	367	#NULL!
20062	3	fearful.bmp	right	999.233	2981.17	1998.38	-1	-1	1	1	0	0	0	1	0	1000	1	12	D1	1	1	0	38	1	#NULL!	#NULL!	6	8	1	1	4	#NULL!	1	#NULL!	367	#NULL!
20062	4	angry.bmp	left	999.216	2981.22	1348.94	333.102	349.839	0.60976	0.60976	532.92	33.372	33.37	1	0	333.102	0.21541	12	D1	0	1	0	38	1	#NULL!	#NULL!	6	8	1	1	4	#NULL!	1	#NULL!	367	#NULL!
20062	5	nonface.bmp	right	999.277	2981.24	1632.09	616.188	632.937	0.9899	0.9899	16.625	0	0	1	0	616.188	0.54846	12	D1	1	1	0	38	1	#NULL!	#NULL!	6	8	1	1	4	#NULL!	1	#NULL!	367	#NULL!
20062	6	angry.bmp	right	998.626	2980.54	1997.88	-1	-1	0.33884	0.33884	1298.45	1315.09	1298.45	0.25843	0	-1	-1	12	D1	0	1	0	38	1	#NULL!	#NULL!	6	8	1	1	4	#NULL!	1	#NULL!	367	#NULL!
20062	7	nonface.bmp	left	999.263	2981.19	1215.73	199.846	216.469	0.87838	0.87838	149.819	149.819	149.819	1	0	199.846	0.058642	12	D1	1	1	0	38	1	#NULL!	#NULL!	6	8	1	1	4	#NULL!	1	#NULL!	367	#NULL!
20062	8	fearful.bmp	left	999.254	2981.19	1415.61	399.728	416.342	1	1	0	0	0	1	0	399.728	0.2938	12	D1	0	1	0	38	1	#NULL!	#NULL!	6	8	1	1	4	#NULL!	1	#NULL!	367	#NULL!
20062	9	happy.bmp	left	999.259	2981.76	1265.74	249.857	266.478	1	1	0	0	0	1	0	249.857	0.11748	12	D1	1	1	0	38	1	#NULL!	#NULL!	6	8	1	1	4	#NULL!	1	#NULL!	367	#NULL!
20062	10	fearful.bmp	right	999.262	2981.05	1465.59	449.58	466.321	0.98876	0.98876	16.622	249.715	16.622	1	0	449.58	0.35245	12	D1	0	1	0	38	1	#NULL!	#NULL!	6	8	1	1	4	#NULL!	1	#NULL!	367	#NULL!
20062	11	fearful.bmp	left	1016.04	2964.49	2015.32	-1	-1	0.93443	0.93443	83.363	133.228	83.363	1	0	1000	1	12	D1	1	1	0	38	1	#NULL!	#NULL!	6	8	1	1	4	#NULL!	1	#NULL!	367	#NULL!
20062	12	happy.bmp	right	999.245	2980.91	1232.37	216.497	233.115	0.86667	0.86667	166.592	216.46	166.592	1	0	216.497	0.078232	12	D1	0	1	0	38	1	#NULL!	#NULL!	6	8	1	1	4	#NULL!	1	#NULL!	367	#NULL!
20062	13	angry.bmp	left	999.256	2981.14	1798.67	782.79	799.412	1	1	0	0	0	1	0	782.79	0.74446	12	D1	1	1	0	38	1	#NULL!	#NULL!	6	8	1	1	4	#NULL!	1	#NULL!	367	#NULL!
20062	14	angry.bmp	right	999.269	2981.31	1265.75	249.854	266.476	1	1	0	0	0	1	0	249.854	0.11748	12	D1	0	1	0	38	1	#NULL!	#NULL!	6	8	1	1	4	#NULL!	1	#NULL!	367	#NULL!
20062	15	happy.bmp	left	999.239	2981.14	1282.33	266.455	283.078	1	1	0	0	0	1	0	266.455	0.13701	12	D1	1	1	0	38	1	#NULL!	#NULL!	6	8	1	1	4	#NULL!	1	#NULL!	367	#NULL!
20062	16	fearful.bmp	right	999.275	2981.13	1998.54	-1	-1	0.97521	0.97521	49.975	49.992	49.975	1	0	1000	1	12	D1	0	1	0	38	1	#NULL!	#NULL!	6	8	1	1	4	#NULL!	1	#NULL!	367	#NULL!
20062	17	nonface.bmp	right	999.27	2981.04	1498.93	482.91	499.551	0.76923	0.76923	349.678	349.678	349.678	1	0	-1	-1	12	D1	1	1	0	38	1	#NULL!	#NULL!	6	8	1	1	4	#NULL!	1	#NULL!	367	#NULL!
20062	18	nonface.bmp	left	999.263	2981.17	1998.47	-1	-1	0.60331	0.60331	799.352	766.106	766.106	0.575	0	-1	-1	12	D1	0	1	0	38	1	#NULL!	#NULL!	6	8	1	1	4	#NULL!	1	#NULL!	367	#NULL!
20062	19	angry.bmp	right	999.25	2981.01	1299.1	283.086	299.708	0.96203	0.96203	33.354	33.354	33.354	1	0	283.086	0.15657	12	D1	1	1	0	38	1	#NULL!	#NULL!	6	8	1	1	4	#NULL!	1	#NULL!	367	#NULL!
20062	20	nonface.bmp	left	999.263	2981.03	1282.49	266.477	283.101	1	1	0	0	0	1	0	266.477	0.13703	12	D1	0	1	0	38	1	#NULL!	#NULL!	6	8	1	1	4	#NULL!	1	#NULL!	367	#NULL!
20062	21	nonface.bmp	right	999.13	2981.08	1998.52	-1	-1	0.38017	0.38017	1249.09	1265.72	1249.09	0.34997	0	-1	-1	12	D1	1	1	0	38	1	#NULL!	#NULL!	6	8	1	1	4	#NULL!	1	#NULL!	367	#NULL!
20062	22	happy.bmp	left	999.241	2981.22	1815.29	799.423	816.171	0.97273	0.97273	49.989	33.247	0	1	0	799.423	0.76403	12	D1	0	1	0	38	1	#NULL!	#NULL!	6	8	1	1	4	#NULL!	1	#NULL!	367	#NULL!
20062	23	happy.bmp	right	999.28	2981.13	1215.76	199.858	216.48	1	1	0	0	0	1	0	199.858	0.058656	12	D1	1	1	0	38	1	#NULL!	#NULL!	6	8	1	1	4	#NULL!	1	#NULL!	367	#NULL!
20062	24	fearful.bmp	left	999.271	2981.06	1998.55	-1	-1	1	1	0	0	0	1	0	1000	1	12	D1	0	1	0	38	1	#NULL!	#NULL!	6	8	1	1	4	#NULL!	1	#NULL!	367	#NULL!
21936	1	happy.bmp	left	1049.23	2931.12	1415.56	349.7	366.45	0.98837	0.98837	16.6201	16.6201	16.6201	1	0	349.7	0.23494	12	D2	1	1	6	27	5	23	3	5	6	1	2	5	5	1	1	371	1099
21936	1	nonface.bmp	right	233.09	2864.46	532.91	283.07	299.69	1	1	0	0	0	1	0	283.07	0.15655	36	D3	1	1	6	27	5	23	3	5	6	1	2	5	5	1	1	371	1099
21936	2	nonface.bmp	right	1015.84	2964.49	1265.68	233.22	249.84	1	1	0	0	0	1	0	233.22	0.097906	12	D2	0	1	6	27	5	23	3	5	6	1	2	5	5	1	1	371	1099
21936	2	fearful.bmp	left	216.47	2847.86	1215.71	-1	-1	1	1	0	16.74	0	1	0	1000	1	36	D3	0	1	6	27	5	23	3	5	6	1	2	5	5	1	1	371	1099
21936	3	fearful.bmp	left	999.25	2981.13	1298.96	283.09	299.84	1	1	0	0	0	1	0	283.09	0.15658	12	D2	1	1	6	27	5	23	3	5	6	1	2	5	5	1	1	371	1099
21936	3	angry.bmp	right	216.47	2864.49	1182.47	949.25	965.87	1	1	0	0	0	1	0	949.25	0.94029	36	D3	1	1	6	27	5	23	3	5	6	1	2	5	5	1	1	371	1099
21936	4	fearful.bmp	right	999.25	2981.12	1365.58	349.71	366.33	1	1	0	0	0	1	0	349.71	0.23495	12	D2	0	1	6	27	5	23	3	5	6	1	2	5	5	1	1	371	1099
21936	4	nonface.bmp	right	249.86	2864.47	766.15	499.68	516.3	1	1	0	16.6299	0	1	0	499.68	0.41139	36	D3	0	1	6	27	5	23	3	5	6	1	2	5	5	1	1	371	1099
21936	5	fearful.bmp	left	982.61	2997.86	1349.06	349.82	366.44	1	1	0	0	0	1	0	349.82	0.23508	12	D2	1	1	6	27	5	23	3	5	6	1	2	5	5	1	1	371	1099
21936	5	fearful.bmp	right	216.47	2864.48	1215.71	-1	-1	1	1	0	0	0	1	0	1000	1	36	D3	1	1	6	27	5	23	3	5	6	1	2	5	5	1	1	371	1099
21936	6	nonface.bmp	left	999.25	2981.12	1248.96	233.1	249.84	0.97368	0.97368	33.29	49.9102	33.29	1	0	233.1	0.097765	12	D2	0	1	6	27	5	23	3	5	6	1	2	5	5	1	1	371	1099
21936	6	angry.bmp	left	216.47	2847.72	1215.71	-1	-1	0.98649	0.98649	16.6301	33.25	16.6301	1	0	1000	1	36	D3	0	1	6	27	5	23	3	5	6	1	2	5	5	1	1	371	1099
21936	7	angry.bmp	right	999.25	2981.12	1398.95	383.08	399.7	1	1	0	0	0	1	0	383.08	0.27421	12	D2	1	1	6	27	5	23	3	5	6	1	2	5	5	1	1	371	1099
21936	7	happy.bmp	right	216.48	2864.49	1215.71	-1	-1	0.97297	0.97297	16.6301	16.6301	16.6301	1	0	1000	1	36	D3	1	1	6	27	5	23	3	5	6	1	2	5	5	1	1	371	1099
21936	8	angry.bmp	right	999.25	2981	1349.08	333.08	349.71	0.9878	0.9878	16.6201	16.6201	0	1	0	333.08	0.21539	12	D2	0	1	6	27	5	23	3	5	6	1	2	5	5	1	1	371	1099
21936	8	fearful.bmp	left	183.1	2881.09	1182.34	-1	-1	1	1	0	0	0	1	0	1000	1	36	D3	0	1	6	27	5	23	3	5	6	1	2	5	5	1	1	371	1099
21936	9	fearful.bmp	right	1082.48	2897.83	1465.55	366.44	383.07	0.69663	0.69663	449.66	449.66	449.66	1	0	-1	-1	12	D2	1	1	6	27	5	23	3	5	6	1	2	5	5	1	1	371	1099
21936	9	happy.bmp	left	233.22	2847.86	1232.46	-1	-1	1	1	0	0	0	0.5541	0	-1	-1	36	D3	1	1	6	27	5	23	3	5	6	1	2	5	5	1	1	371	1099
21936	10	happy.bmp	right	999.24	2981.13	1249.09	233.23	249.85	1	1	0	0	0	1	0	233.23	0.097918	12	D2	0	1	6	27	5	23	3	5	6	1	2	5	5	1	1	371	1099
21936	10	happy.bmp	left	216.46	2864.49	1015.87	782.66	799.39	1	1	0	0	0	1	0	782.66	0.74431	36	D3	0	1	6	27	5	23	3	5	6	1	2	5	5	1	1	371	1099
21936	11	happy.bmp	left	999.25	2981.02	1332.33	316.34	333.09	1	1	0	0	0	1	0	316.34	0.19569	12	D2	1	1	6	27	5	23	3	5	6	1	2	5	5	1	1	371	1099
21936	11	happy.bmp	left	183.22	2881.13	466.31	266.47	283.09	0.96552	0.96552	0	0	0	1	0	266.47	0.13702	36	D3	1	1	6	27	5	23	3	5	6	1	2	5	5	1	1	371	1099
21936	12	fearful.bmp	left	999.25	2981.12	1332.34	316.46	333.08	1	1	0	0	0	1	0	316.46	0.19584	12	D2	0	1	6	27	5	23	3	5	6	1	2	5	5	1	1	371	1099
21936	12	happy.bmp	right	183.1	2847.99	766.03	566.18	582.8	0.74468	0.74468	183.23	183.23	183.23	1	0	566.18	0.48962	36	D3	0	1	6	27	5	23	3	5	6	1	2	5	5	1	1	371	1099
21936	13	happy.bmp	right	1015.87	2964.38	1249.09	216.47	233.09	0.81579	0.81579	233.13	233.13	233.13	1	0	-1	-1	12	D2	1	1	6	27	5	23	3	5	6	1	2	5	5	1	1	371	1099
21936	13	fearful.bmp	right	199.85	2847.57	682.88	466.29	482.92	1	1	0	0	0	1	0	466.29	0.37211	36	D3	1	1	6	27	5	23	3	5	6	1	2	5	5	1	1	371	1099
21936	14	angry.bmp	left	982.63	2997.76	1332.34	333.09	349.84	1	1	0	0	0	1	0	333.09	0.2154	12	D2	0	1	6	27	5	23	3	5	6	1	2	5	5	1	1	371	1099
21936	14	nonface.bmp	left	166.48	2864.46	449.69	266.46	283.08	1	1	0	0	0	1	0	266.46	0.13701	36	D3	0	1	6	27	5	23	3	5	6	1	2	5	5	1	1	371	1099
21936	15	happy.bmp	left	1016	2964.38	1665.42	632.79	649.54	0.83168	0.83168	283.13	283.13	283.13	1	0	-1	-1	12	D2	1	1	6	27	5	23	3	5	6	1	2	5	5	1	1	371	1099
21936	15	nonface.bmp	left	233.1	2847.86	666.16	416.44	433.07	1	1	0	0	0	1	0	416.44	0.31346	36	D3	1	1	6	27	5	23	3	5	6	1	2	5	5	1	1	371	1099
21936	16	happy.bmp	right	999.24	2981.06	1282.33	266.47	283.09	0.65385	0.65385	449.69	333.08	333.08	1	0	-1	-1	12	D2	0	1	6	27	5	23	3	5	6	1	2	5	5	1	1	371	1099
21936	16	angry.bmp	left	183.1	2781.83	882.63	682.78	699.41	1	1	0	0	0	1	0	682.78	0.6268	36	D3	0	1	6	27	5	23	3	5	6	1	2	5	5	1	1	371	1099
21936	17	angry.bmp	right	982.61	2997.73	1348.94	349.7	366.45	1	1	0	66.6101	0	1	0	349.7	0.23494	12	D2	1	1	6	27	5	23	3	5	6	1	2	5	5	1	1	371	1099
21936	17	happy.bmp	right	199.8	2847.73	532.88	316.34	333.08	0.93939	0.93939	33.3201	33.3201	33.3201	1	0	316.34	0.19569	36	D3	1	1	6	27	5	23	3	5	6	1	2	5	5	1	1	371	1099
21936	18	fearful.bmp	right	999.24	2981.13	1282.32	266.46	283.08	0.97436	0.97436	33.3701	582.91	33.3701	1	0	266.46	0.13701	12	D2	0	1	6	27	5	23	3	5	6	1	2	5	5	1	1	371	1099
21936	18	fearful.bmp	right	183.23	2864.47	566.3	366.45	383.07	1	1	0	0	0	1	0	366.45	0.25465	36	D3	0	1	6	27	5	23	3	5	6	1	2	5	5	1	1	371	1099
21936	19	nonface.bmp	left	982.7	2997.75	1265.7	266.45	283.09	0.92208	0.92208	33.3501	49.9099	33.3501	1	0	266.45	0.137	12	D2	1	1	6	27	5	23	3	5	6	1	2	5	5	1	1	371	1099
21936	19	nonface.bmp	left	183.22	2864.41	699.38	499.54	516.17	1	1	0	0	0	1	0	499.54	0.41122	36	D3	1	1	6	27	5	23	3	5	6	1	2	5	5	1	1	371	1099
21936	20	angry.bmp	left	1065.88	2914.49	1398.96	316.46	333.08	1	1	0	16.75	0	1	0	316.46	0.19584	12	D2	0	1	6	27	5	23	3	5	6	1	2	5	5	1	1	371	1099
21936	20	angry.bmp	left	199.84	2864.39	616.28	399.81	416.43	1	1	0	0	0	1	0	399.81	0.29389	36	D3	0	1	6	27	5	23	3	5	6	1	2	5	5	1	1	371	1099
21936	21	nonface.bmp	right	982.63	2997.78	1432.3	433.05	449.68	0.74713	0.74713	166.58	549.55	166.58	0.95349	1	-1	-1	12	D2	1	1	6	27	5	23	3	5	6	1	2	5	5	1	1	371	1099
21936	21	angry.bmp	right	249.84	2847.81	599.66	333.2	349.82	1	1	0	0	0	1	0	333.2	0.21553	36	D3	1	1	6	27	5	23	3	5	6	1	2	5	5	1	1	371	1099
21936	22	nonface.bmp	left	982.51	2997.74	1199.1	199.85	216.48	0.9589	0.9589	33.2798	116.6	33.2798	1	0	199.85	0.058647	12	D2	0	1	6	27	5	23	3	5	6	1	2	5	5	1	1	371	1099
21936	22	nonface.bmp	right	199.85	2847.78	649.39	432.92	449.67	1	1	0	0	0	1	0	432.92	0.33285	36	D3	0	1	6	27	5	23	3	5	6	1	2	5	5	1	1	371	1099
21936	23	nonface.bmp	right	1015.89	2964.51	1265.74	233.24	249.85	0.93506	0.93506	49.9102	66.6201	49.9102	1	0	233.24	0.097929	12	D2	1	1	6	27	5	23	3	5	6	1	2	5	5	1	1	371	1099
21936	23	angry.bmp	right	183.21	2864.39	482.92	283.08	299.82	1	1	0	0	0	1	0	283.08	0.15656	36	D3	1	1	6	27	5	23	3	5	6	1	2	5	5	1	1	371	1099
21936	24	angry.bmp	left	1015.87	2964.46	1432.19	399.69	416.44	1	1	0	199.85	0	1	0	399.69	0.29375	12	D2	0	1	6	27	5	23	3	5	6	1	2	5	5	1	1	371	1099
21936	24	fearful.bmp	left	183.22	2847.77	532.91	333.07	349.69	1	1	0	0	0	1	0	333.07	0.21538	36	D3	0	1	6	27	5	23	3	5	6	1	2	5	5	1	1	371	1099
24171	1	fearful.bmp	left	1032.63	2947.82	1282.35	233.086	249.834	1	1	0	0	0	1	0	233.086	0.097748	12	D2	1	0	0	32	5	#NULL!	#NULL!	5	9	1	1	4	#NULL!	1	#NULL!	367	#NULL!
24171	2	angry.bmp	right	999.274	2981.07	1998.68	-1	-1	0.59504	0.59504	816.167	832.789	816.167	0.57501	0	-1	-1	12	D2	0	0	0	32	5	#NULL!	#NULL!	5	9	1	1	4	#NULL!	1	#NULL!	367	#NULL!
24171	3	happy.bmp	right	1015.91	2964.58	1249.14	216.599	233.222	1	1	0	0	0	1	0	216.599	0.078352	12	D2	1	0	0	32	5	#NULL!	#NULL!	5	9	1	1	4	#NULL!	1	#NULL!	367	#NULL!
24171	4	happy.bmp	left	999.295	2981.25	1249.14	233.1	249.724	0.96053	0.96053	49.865	0	0	1	0	233.1	0.097765	12	D2	0	0	0	32	5	#NULL!	#NULL!	5	9	1	1	4	#NULL!	1	#NULL!	367	#NULL!
24171	5	angry.bmp	right	999.275	2982.37	1332.36	316.469	333.091	1	1	0	0	0	1	0	316.469	0.19585	12	D2	1	0	0	32	5	#NULL!	#NULL!	5	9	1	1	4	#NULL!	1	#NULL!	367	#NULL!
24171	6	nonface.bmp	right	999.272	2981.44	1232.49	216.6	233.227	1	1	0	0	0	1	0	216.6	0.078353	12	D2	0	0	0	32	5	#NULL!	#NULL!	5	9	1	1	4	#NULL!	1	#NULL!	367	#NULL!
24171	7	fearful.bmp	left	999.256	2981.24	1998.62	-1	-1	0.36364	0.36364	1282.45	799.51	799.51	0.50829	1	-1	-1	12	D2	1	0	0	32	5	#NULL!	#NULL!	5	9	1	1	4	#NULL!	1	#NULL!	367	#NULL!
24171	8	happy.bmp	left	999.154	2981.27	1265.63	249.732	266.481	0.48052	0.48052	632.815	649.434	632.815	1	0	-1	-1	12	D2	0	0	0	32	5	#NULL!	#NULL!	5	9	1	1	4	#NULL!	1	#NULL!	367	#NULL!
24171	9	fearful.bmp	left	1015.9	2964.58	2015.17	-1	-1	0.37705	0.37705	1265.72	1265.72	1265.72	1	0	-1	-1	12	D2	1	0	0	32	5	#NULL!	#NULL!	5	9	1	1	4	#NULL!	1	#NULL!	367	#NULL!
24171	10	angry.bmp	right	999.296	2981.16	1998.52	-1	-1	0	0	1998.52	1998.52	1998.52	0	0	-1	-1	12	D2	0	0	0	32	5	#NULL!	#NULL!	5	9	1	1	4	#NULL!	1	#NULL!	367	#NULL!
24171	11	happy.bmp	right	998.669	2980.97	1997.33	-1	-1	0.90083	0.90083	183.252	249.85	183.252	0.60834	0	-1	-1	12	D2	1	0	0	32	5	#NULL!	#NULL!	5	9	1	1	4	#NULL!	1	#NULL!	367	#NULL!
24171	12	nonface.bmp	left	999.284	2981.01	1983.15	-1	-1	0.31667	0.31667	1166.97	1166.97	1166.97	0.40311	0	-1	-1	12	D2	0	0	0	32	5	#NULL!	#NULL!	5	9	1	1	4	#NULL!	1	#NULL!	367	#NULL!
24171	13	nonface.bmp	left	999.275	2980.65	1998.58	-1	-1	0.12397	0.12397	1082.54	1099.29	1082.54	0.10831	0	-1	-1	12	D2	1	0	0	32	5	#NULL!	#NULL!	5	9	1	1	4	#NULL!	1	#NULL!	367	#NULL!
53839	1	fearful.bmp	right	1065.86	2914.61	1648.79	566.313	582.936	0.99	0.99	16.623	0	0	1	0	566.313	0.48978	12	D1	1	0	0	28	4	43	7	6	9	1	1	5	5	2	1	359	1109
53839	1	nonface.bmp	right	266.46	2847.66	682.88	399.68	416.3	1	1	0	0	0	1	0	399.68	0.29374	36	D3a	1	0	0	28	4	43	7	6	9	1	1	5	5	2	1	359	1109
53839	2	happy.bmp	left	999.287	2980.95	1415.75	399.716	416.339	1	1	0	16.75	0	1	0	399.716	0.29378	12	D1	0	0	0	28	4	43	7	6	9	1	1	5	5	2	1	359	1109
53839	2	angry.bmp	right	199.71	2847.68	1199.04	-1	-1	1	1	0	0	0	1	0	1000	1	36	D3a	0	0	0	28	4	43	7	6	9	1	1	5	5	2	1	359	1109
53839	3	happy.bmp	left	1015.89	2964.44	1365.74	333.103	349.722	1	1	0	0	0	1	0	333.103	0.21542	12	D1	1	0	0	28	4	43	7	6	9	1	1	5	5	2	1	359	1109
53839	3	fearful.bmp	right	233.09	2847.82	1232.31	-1	-1	0.96	0.96	49.9099	49.9099	49.9099	1	0	1000	1	36	D3a	1	0	0	28	4	43	7	6	9	1	1	5	5	2	1	359	1109
53839	4	fearful.bmp	right	999.271	2981.21	1498.84	482.947	499.696	1	1	0	0	0	1	0	482.947	0.3917	12	D1	0	0	0	28	4	43	7	6	9	1	1	5	5	2	1	359	1109
53839	4	angry.bmp	right	199.88	2881.02	1199.05	-1	-1	0.76712	0.76712	116.54	116.54	116.54	1	0	1000	1	36	D3a	0	0	0	28	4	43	7	6	9	1	1	5	5	2	1	359	1109
53839	5	angry.bmp	right	999.289	2981.23	1449	433.089	449.711	1	1	0	0	0	1	0	433.089	0.33305	12	D1	1	0	0	28	4	43	7	6	9	1	1	5	5	2	1	359	1109
53839	5	fearful.bmp	left	216.46	2847.66	516.29	283.08	299.72	0.96875	0.96875	16.6199	16.6199	16.6199	1	0	283.08	0.15656	36	D3a	1	0	0	28	4	43	7	6	9	1	1	5	5	2	1	359	1109
53839	6	nonface.bmp	left	999.278	2981.2	1398.99	383.094	399.704	1	1	0	0	0	1	0	383.094	0.27423	12	D1	0	0	0	28	4	43	7	6	9	1	1	5	5	2	1	359	1109
53839	6	fearful.bmp	right	199.84	2847.81	716.15	499.68	516.29	0.90909	0.90909	33.3899	33.3899	33.3899	1	0	499.68	0.41139	36	D3a	0	0	0	28	4	43	7	6	9	1	1	5	5	2	1	359	1109
53839	7	fearful.bmp	left	999.276	2981.18	1365.74	349.838	366.463	1	1	0	0	0	1	0	349.838	0.2351	12	D1	1	0	0	28	4	43	7	6	9	1	1	5	5	2	1	359	1109
53839	7	nonface.bmp	right	216.47	2831.05	666.19	432.97	449.55	0.80488	0.80488	50.03	50.03	50.03	1	0	432.97	0.33291	36	D3a	1	0	0	28	4	43	7	6	9	1	1	5	5	2	1	359	1109
53839	8	angry.bmp	right	999.278	2981.23	1415.62	399.716	416.342	1	1	0	0	0	1	0	399.716	0.29378	12	D1	0	0	0	28	4	43	7	6	9	1	1	5	5	2	1	359	1109
53839	8	happy.bmp	left	216.59	2847.81	532.92	299.71	316.45	1	1	0	0	0	1	0	299.71	0.17613	36	D3a	0	0	0	28	4	43	7	6	9	1	1	5	5	2	1	359	1109
53839	9	nonface.bmp	right	999.263	2981.04	1448.97	432.962	449.573	1	1	0	0	0	1	0	432.962	0.3329	12	D1	1	0	0	28	4	43	7	6	9	1	1	5	5	2	1	359	1109
53839	9	angry.bmp	left	199.84	2847.86	616.14	399.68	416.32	0.65789	0.65789	133.23	133.23	133.23	1	0	399.68	0.29374	36	D3a	1	0	0	28	4	43	7	6	9	1	1	5	5	2	1	359	1109
53839	10	nonface.bmp	right	982.627	2997.78	1415.7	416.444	433.069	1	1	0	0	0	1	0	416.444	0.31346	12	D1	0	0	0	28	4	43	7	6	9	1	1	5	5	2	1	359	1109
53839	10	angry.bmp	left	216.47	2831.86	599.54	366.45	383.07	1	1	0	0	0	1	0	366.45	0.25465	36	D3a	0	0	0	28	4	43	7	6	9	1	1	5	5	2	1	359	1109
53839	11	fearful.bmp	left	999.291	2981.03	1432.35	416.304	432.945	0.93103	0.93103	49.976	49.976	49.976	1	0	416.304	0.3133	12	D1	1	0	0	28	4	43	7	6	9	1	1	5	5	2	1	359	1109
53839	11	happy.bmp	right	233.22	2847.71	649.53	399.69	416.32	0.975	0.975	16.6199	16.6199	16.6199	1	0	399.69	0.29375	36	D3a	1	0	0	28	4	43	7	6	9	1	1	5	5	2	1	359	1109
53839	12	fearful.bmp	left	999.263	2981.17	1398.99	383.107	399.714	0.92941	0.92941	50.038	50.038	50.038	1	0	383.107	0.27424	12	D1	0	0	0	28	4	43	7	6	9	1	1	5	5	2	1	359	1109
53839	12	fearful.bmp	left	233.09	2847.81	599.53	349.82	366.44	1	1	0	0	0	1	0	349.82	0.23508	36	D3a	0	0	0	28	4	43	7	6	9	1	1	5	5	2	1	359	1109
53839	13	nonface.bmp	left	999.264	2981.3	1332.36	316.467	333.089	1	1	0	0	0	1	0	316.467	0.19584	12	D1	1	0	0	28	4	43	7	6	9	1	1	5	5	2	1	359	1109
53839	13	happy.bmp	left	249.77	2781.21	482.86	216.47	233.09	0.66667	0.66667	150.08	150.08	150.08	1	0	216.47	0.0782	36	D3a	1	0	0	28	4	43	7	6	9	1	1	5	5	2	1	359	1109
53839	14	happy.bmp	left	999.252	2981.16	1382.33	366.457	383.082	1	1	0	0	0	1	0	366.457	0.25466	12	D1	0	0	0	28	4	43	7	6	9	1	1	5	5	2	1	359	1109
53839	14	nonface.bmp	left	199.85	2847.79	449.55	233.08	249.83	0.96429	0.96429	16.6201	16.6201	16.6201	0.11093	0	-1	-1	36	D3a	0	0	0	28	4	43	7	6	9	1	1	5	5	2	1	359	1109
53839	15	happy.bmp	right	999.258	2981.15	1332.35	316.326	333.074	1	1	0	0	0	1	0	316.326	0.19568	12	D1	1	0	0	28	4	43	7	6	9	1	1	5	5	2	1	359	1109
53839	15	angry.bmp	left	216.46	2847.81	1215.72	-1	-1	0.94595	0.94595	50.03	50.03	50.03	1	0	1000	1	36	D3a	1	0	0	28	4	43	7	6	9	1	1	5	5	2	1	359	1109
53839	16	happy.bmp	right	999.289	2981.19	1349.01	333.096	349.844	1	1	0	0	0	1	0	333.096	0.21541	12	D1	0	0	0	28	4	43	7	6	9	1	1	5	5	2	1	359	1109
53839	16	fearful.bmp	left	233.09	2847.81	649.45	399.74	416.43	0.85	0.85	49.9199	49.9199	49.9199	1	0	399.74	0.29381	36	D3a	0	0	0	28	4	43	7	6	9	1	1	5	5	2	1	359	1109
53839	17	nonface.bmp	left	999.401	2981.27	1365.74	349.72	366.344	1	1	0	0	0	1	0	349.72	0.23496	12	D1	1	0	0	28	4	43	7	6	9	1	1	5	5	2	1	359	1109
53839	17	happy.bmp	right	216.47	2864.4	549.54	316.32	333.07	0.97059	0.97059	16.6299	16.6299	16.6299	1	0	316.32	0.19567	36	D3a	1	0	0	28	4	43	7	6	9	1	1	5	5	2	1	359	1109
53839	18	angry.bmp	left	999.128	2980.99	1998.43	-1	-1	0	0	1998.43	1998.43	1998.43	0	0	-1	-1	12	D1	0	0	0	28	4	43	7	6	9	1	1	5	5	2	1	359	1109
53839	18	happy.bmp	right	183.09	2864.34	1182.33	-1	-1	0.11111	0.11111	482.92	482.92	482.92	1	0	-1	-1	36	D3a	0	0	0	28	4	43	7	6	9	1	1	5	5	2	1	359	1109
53839	19	fearful.bmp	right	999.309	2981.07	1449.01	432.956	449.715	1	1	0	0	0	1	0	432.956	0.33289	12	D1	1	0	0	28	4	43	7	6	9	1	1	5	5	2	1	359	1109
53839	19	angry.bmp	right	216.46	2866.3	649.51	416.42	433.07	0.75	0.75	99.97	99.97	99.97	1	0	416.42	0.31344	36	D3a	1	0	0	28	4	43	7	6	9	1	1	5	5	2	1	359	1109
53839	20	happy.bmp	right	1015.91	2964.47	1432.25	399.717	416.473	0.90805	0.90805	49.912	49.912	49.912	1	0	399.717	0.29378	12	D1	0	0	0	28	4	43	7	6	9	1	1	5	5	2	1	359	1109
53839	20	nonface.bmp	right	199.85	2847.71	582.91	366.31	382.93	1	1	0	0	0	1	0	366.31	0.25448	36	D3a	0	0	0	28	4	43	7	6	9	1	1	5	5	2	1	359	1109
53839	21	angry.bmp	left	999.299	2981.2	1448.94	433.004	449.69	0.76136	0.76136	116.547	116.547	116.547	1	0	433.004	0.33295	12	D1	1	0	0	28	4	43	7	6	9	1	1	5	5	2	1	359	1109
53839	21	fearful.bmp	right	199.72	2797.78	549.42	332.95	349.57	1	1	0	0	0	1	0	332.95	0.21524	36	D3a	1	0	0	28	4	43	7	6	9	1	1	5	5	2	1	359	1109
53839	22	angry.bmp	right	1015.9	2964.59	1432.24	399.71	416.341	0.77011	0.77011	50.038	50.038	50.038	1	0	399.71	0.29378	12	D1	0	0	0	28	4	43	7	6	9	1	1	5	5	2	1	359	1109
53839	22	happy.bmp	left	216.46	2847.67	566.29	333.19	349.81	1	1	0	0	0	1	0	333.19	0.21552	36	D3a	0	0	0	28	4	43	7	6	9	1	1	5	5	2	1	359	1109
53839	23	angry.bmp	left	999.155	2981.15	1448.99	433.09	449.713	1	1	0	0	0	1	0	433.09	0.33305	12	D1	1	0	0	28	4	43	7	6	9	1	1	5	5	2	1	359	1109
53839	23	nonface.bmp	left	216.59	2847.64	533.02	299.82	316.44	1	1	0	0	0	1	0	299.82	0.17626	36	D3a	1	0	0	28	4	43	7	6	9	1	1	5	5	2	1	359	1109
53839	24	nonface.bmp	right	1016.01	2964.45	1448.98	416.341	433.087	0.98864	0.98864	16.612	16.612	16.612	1	0	416.341	0.31334	12	D1	0	0	0	28	4	43	7	6	9	1	1	5	5	2	1	359	1109
53839	24	nonface.bmp	left	199.84	2831.1	582.89	366.36	383	0.19444	0.19444	249.81	133.33	133.33	1	0	366.36	0.25454	36	D3a	0	0	0	28	4	43	7	6	9	1	1	5	5	2	1	359	1109
65849	1	angry.bmp	left	1082.44	2897.62	1948.42	849.24	865.98	0.72034	0.72034	99.96	216.58	99.96	0.73503	0	849.24	0.82264	12	D2	1	1	0	39	6	32	10	7	9	1	2	4.6	4.5	1	1	369	1109
65849	2	happy.bmp	right	999.21	2980.93	1632.11	616.21	632.83	0.39394	0.39394	466.3	1448.88	466.3	1	0	-1	-1	12	D2	0	1	0	39	6	32	10	7	9	1	2	4.6	4.5	1	1	369	1109
65849	3	angry.bmp	right	999.19	2980.95	1998.41	-1	-1	1	1	0	0	0	1	0	1000	1	12	D2	1	1	0	39	6	32	10	7	9	1	2	4.6	4.5	1	1	369	1109
65849	4	nonface.bmp	left	999.19	2981	1998.38	-1	-1	0.87603	0.87603	50.04	1681.92	50.04	1	0	1000	1	12	D2	0	1	0	39	6	32	10	7	9	1	2	4.6	4.5	1	1	369	1109
65849	5	fearful.bmp	right	999.18	2980.93	1598.69	582.89	599.51	0.87629	0.87629	50.04	1598.69	50.04	1	0	582.89	0.50928	12	D2	1	1	0	39	6	32	10	7	9	1	2	4.6	4.5	1	1	369	1109
65849	6	fearful.bmp	left	999.16	2981.16	1998.34	-1	-1	0.066116	0.066116	1315.58	1998.34	1315.58	0.33335	0	-1	-1	12	D2	0	1	0	39	6	32	10	7	9	1	2	4.6	4.5	1	1	369	1109
65849	7	happy.bmp	right	982.5	2997.54	1981.67	-1	-1	0.21667	0.21667	1498.76	1981.67	1498.76	0.033623	0	-1	-1	12	D2	1	1	0	39	6	32	10	7	9	1	2	4.6	4.5	1	1	369	1109
65849	8	fearful.bmp	left	999.21	2980.99	1432.21	416.36	432.93	0.21839	0.21839	566.21	566.21	566.21	1	0	-1	-1	12	D2	0	1	0	39	6	32	10	7	9	1	2	4.6	4.5	1	1	369	1109
65849	9	nonface.bmp	left	999.15	2980.99	1232.35	216.58	233.2	0.85333	0.85333	66.6099	716.09	66.6099	1	0	216.58	0.078329	12	D2	1	1	0	39	6	32	10	7	9	1	2	4.6	4.5	1	1	369	1109
65849	10	nonface.bmp	right	999.2	2980.87	1332.26	316.31	333.06	0.53086	0.53086	483.11	965.86	449.74	0.36247	0	-1	-1	12	D2	0	1	0	39	6	32	10	7	9	1	2	4.6	4.5	1	1	369	1109
65849	11	happy.bmp	left	932.64	3047.57	1698.66	749.37	765.93	0.27184	0.27184	1248.98	649.45	649.45	1	0	-1	-1	12	D2	1	1	0	39	6	32	10	7	9	1	2	4.6	4.5	1	1	369	1109
65849	12	nonface.bmp	right	999.2	2980.97	1249.03	233.21	249.83	1	1	0	0	0	1	0	233.21	0.097894	12	D2	0	1	0	39	6	32	10	7	9	1	2	4.6	4.5	1	1	369	1109
65849	13	fearful.bmp	right	999.21	2981.04	1998.52	-1	-1	0.65289	0.65289	699.49	682.87	682.87	0.58334	0	-1	-1	12	D2	1	1	0	39	6	32	10	7	9	1	2	4.6	4.5	1	1	369	1109
65849	14	nonface.bmp	right	1015.85	2964.24	1248.95	216.47	233.09	0.47368	0.47368	516.25	516.25	516.25	1	0	-1	-1	12	D2	0	1	0	39	6	32	10	7	9	1	2	4.6	4.5	1	1	369	1109
65849	15	nonface.bmp	left	1065.98	2915.66	2064.96	-1	-1	0	0	2064.96	2064.96	2064.96	0	0	-1	-1	12	D2	1	1	0	39	6	32	10	7	9	1	2	4.6	4.5	1	1	369	1109
65849	16	angry.bmp	left	999.2	2980.9	1265.66	249.71	266.45	1	1	0	0	0	1	0	249.71	0.11731	12	D2	0	1	0	39	6	32	10	7	9	1	2	4.6	4.5	1	1	369	1109
65849	17	angry.bmp	right	965.84	3014.41	1965.05	-1	-1	0.2521	0.2521	682.82	1965.05	682.82	0.37289	0	-1	-1	12	D2	1	1	0	39	6	32	10	7	9	1	2	4.6	4.5	1	1	369	1109
65849	18	angry.bmp	right	982.57	2997.54	1981.77	-1	-1	0.85833	0.85833	166.52	449.67	166.52	1	0	1000	1	12	D2	0	1	0	39	6	32	10	7	9	1	2	4.6	4.5	1	1	369	1109
65849	19	angry.bmp	left	982.57	2997.63	1249.03	249.83	266.45	1	1	0	0	0	1	0	249.83	0.11745	12	D2	1	1	0	39	6	32	10	7	9	1	2	4.6	4.5	1	1	369	1109
65849	20	happy.bmp	left	999.21	2980.87	1265.71	249.76	266.46	0.83117	0.83117	83.29	183.14	83.29	1	0	249.76	0.11736	12	D2	0	1	0	39	6	32	10	7	9	1	2	4.6	4.5	1	1	369	1109
65849	21	fearful.bmp	left	999.22	2981	1415.53	399.69	416.31	0.43023	0.43023	599.59	799.38	599.59	1	0	-1	-1	12	D2	1	1	0	39	6	32	10	7	9	1	2	4.6	4.5	1	1	369	1109
65849	22	happy.bmp	right	1015.83	2964.21	2015.01	-1	-1	0.97541	0.97541	49.8701	16.75	0	0.71073	0	1000	1	12	D2	0	1	0	39	6	32	10	7	9	1	2	4.6	4.5	1	1	369	1109
65849	23	fearful.bmp	right	999.18	2980.8	1998.22	-1	-1	0.63636	0.63636	333.05	1648.53	333.05	1	0	-1	-1	12	D2	1	1	0	39	6	32	10	7	9	1	2	4.6	4.5	1	1	369	1109
65849	24	happy.bmp	left	982.54	2997.56	1348.89	349.73	366.31	0.91463	0.91463	116.64	116.64	116.64	1	0	349.73	0.23498	12	D2	0	1	0	39	6	32	10	7	9	1	2	4.6	4.5	1	1	369	1109
77535	1	angry.bmp	left	1082.61	2897.78	1415.67	316.44	333.07	1	1	0	0	0	1	0	316.44	0.19581	12	D1	1	0	0	36	11	#NULL!	#NULL!	6	8	1	2	4.5	#NULL!	1	#NULL!	360	#NULL!
77535	2	fearful.bmp	right	1032.48	2947.97	2031.73	-1	-1	0.45528	0.45528	1115.85	1115.85	1115.85	0.43442	0	-1	-1	12	D1	0	0	0	36	11	#NULL!	#NULL!	6	8	1	2	4.5	#NULL!	1	#NULL!	360	#NULL!
77535	3	fearful.bmp	left	949.34	3030.93	1948.74	-1	-1	0	0	1948.74	1948.74	1948.74	0	0	-1	-1	12	D1	1	0	0	36	11	#NULL!	#NULL!	6	8	1	2	4.5	#NULL!	1	#NULL!	360	#NULL!
77535	4	fearful.bmp	right	1065.85	2914.81	1382.31	299.72	316.34	1	1	0	0	0	1	0	299.72	0.17614	12	D1	0	0	0	36	11	#NULL!	#NULL!	6	8	1	2	4.5	#NULL!	1	#NULL!	360	#NULL!
77535	5	happy.bmp	left	1099.09	2881.09	1432.18	316.34	333.09	0.95402	0.95402	33.24	16.74	16.74	0.84882	0	316.34	0.19569	12	D1	1	0	0	36	11	#NULL!	#NULL!	6	8	1	2	4.5	#NULL!	1	#NULL!	360	#NULL!
77535	6	nonface.bmp	right	1082.46	2897.97	1332.3	233.09	249.71	1	1	0	49.99	0	1	0	233.09	0.097753	12	D1	0	0	0	36	11	#NULL!	#NULL!	6	8	1	2	4.5	#NULL!	1	#NULL!	360	#NULL!
77535	7	happy.bmp	left	999.22	2981.06	1465.52	449.67	466.3	1	1	0	0	0	1	0	449.67	0.35255	12	D1	1	0	0	36	11	#NULL!	#NULL!	6	8	1	2	4.5	#NULL!	1	#NULL!	360	#NULL!
77535	8	happy.bmp	right	999.35	2980.95	1299.05	283.07	299.7	1	1	0	0	0	1	0	283.07	0.15655	12	D1	0	0	0	36	11	#NULL!	#NULL!	6	8	1	2	4.5	#NULL!	1	#NULL!	360	#NULL!
77535	9	nonface.bmp	left	999.22	2980.98	1265.68	249.71	266.46	0.90909	0.90909	83.27	133.26	83.27	1	0	249.71	0.11731	12	D1	1	0	0	36	11	#NULL!	#NULL!	6	8	1	2	4.5	#NULL!	1	#NULL!	360	#NULL!
77535	10	angry.bmp	right	999.25	2981.73	1282.44	266.45	283.08	1	1	0	0	0	1	0	266.45	0.137	12	D1	0	0	0	36	11	#NULL!	#NULL!	6	8	1	2	4.5	#NULL!	1	#NULL!	360	#NULL!
77535	11	happy.bmp	right	999.23	2981.67	1332.31	316.45	333.07	0.98765	0.98765	16.76	16.76	16.76	1	0	316.45	0.19582	12	D1	1	0	0	36	11	#NULL!	#NULL!	6	8	1	2	4.5	#NULL!	1	#NULL!	360	#NULL!
77535	12	nonface.bmp	left	981.07	2998.9	1314.14	316.32	333.07	0.9375	0.9375	33.1101	281.68	33.1101	1	0	316.32	0.19567	12	D1	0	0	0	36	11	#NULL!	#NULL!	6	8	1	2	4.5	#NULL!	1	#NULL!	360	#NULL!
77535	13	happy.bmp	left	982.68	2997.14	1981.87	-1	-1	0	0	1981.87	999.56	999.56	1	0	-1	-1	12	D1	1	0	0	36	11	#NULL!	#NULL!	6	8	1	2	4.5	#NULL!	1	#NULL!	360	#NULL!
77535	14	happy.bmp	right	1015.86	2965.57	1265.69	233.21	249.84	0.79221	0.79221	83.27	83.27	83.27	0.60531	0	-1	-1	12	D1	0	0	0	36	11	#NULL!	#NULL!	6	8	1	2	4.5	#NULL!	1	#NULL!	360	#NULL!
77535	15	fearful.bmp	left	1015.85	2964.51	1465.52	433.06	449.69	1	1	0	0	0	1	0	433.06	0.33301	12	D1	1	0	0	36	11	#NULL!	#NULL!	6	8	1	2	4.5	#NULL!	1	#NULL!	360	#NULL!
77535	16	fearful.bmp	right	949.33	3032.59	1948.55	-1	-1	0.27119	0.27119	1432.25	1448.85	1432.25	0.25645	0	-1	-1	12	D1	0	0	0	36	11	#NULL!	#NULL!	6	8	1	2	4.5	#NULL!	1	#NULL!	360	#NULL!
77535	17	angry.bmp	left	966.15	3013.62	1965.22	-1	-1	0	0	1965.22	1965.22	1965.22	0	0	-1	-1	12	D1	1	0	0	36	11	#NULL!	#NULL!	6	8	1	2	4.5	#NULL!	1	#NULL!	360	#NULL!
77535	18	angry.bmp	right	982.6	2997.95	1981.81	-1	-1	0.3	0.3	1399.03	1399.03	1399.03	1	0	-1	-1	12	D1	0	0	0	36	11	#NULL!	#NULL!	6	8	1	2	4.5	#NULL!	1	#NULL!	360	#NULL!
77535	19	nonface.bmp	left	933.03	3047.46	1931.83	-1	-1	0	0	1931.83	1931.83	1931.83	0	0	-1	-1	12	D1	1	0	0	36	11	#NULL!	#NULL!	6	8	1	2	4.5	#NULL!	1	#NULL!	360	#NULL!
77535	20	angry.bmp	right	999.22	2981.16	1332.29	316.45	333.07	1	1	0	0	0	1	0	316.45	0.19582	12	D1	0	0	0	36	11	#NULL!	#NULL!	6	8	1	2	4.5	#NULL!	1	#NULL!	360	#NULL!
77535	21	fearful.bmp	left	982.46	2999.5	1465.52	466.31	482.95	0.75281	0.75281	216.96	666.14	216.96	1	0	-1	-1	12	D1	1	0	0	36	11	#NULL!	#NULL!	6	8	1	2	4.5	#NULL!	1	#NULL!	360	#NULL!
77535	22	nonface.bmp	right	982.61	2997.94	1298.93	299.7	316.45	1	1	0	0	0	1	0	299.7	0.17612	12	D1	0	0	0	36	11	#NULL!	#NULL!	6	8	1	2	4.5	#NULL!	1	#NULL!	360	#NULL!
77535	23	nonface.bmp	right	1015.97	2965.29	1532.13	499.54	516.29	1	1	0	0	0	1	0	499.54	0.41122	12	D1	1	0	0	36	11	#NULL!	#NULL!	6	8	1	2	4.5	#NULL!	1	#NULL!	360	#NULL!
77535	24	angry.bmp	left	982.62	2997.72	1382.3	383.06	399.69	0.83333	0.83333	83.24	83.24	83.24	0.8434	0	383.06	0.27419	12	D1	0	0	0	36	11	#NULL!	#NULL!	6	8	1	2	4.5	#NULL!	1	#NULL!	360	#NULL!
86119	1	fearful.bmp	right	1065.94	2914.63	1332.41	249.852	266.474	1	1	0	0	0	1	0	249.852	0.11747	5	D1	1	0	1	27	0	#NULL!	#NULL!	3	9	1	1	4.5	#NULL!	1	#NULL!	153	#NULL!
86119	2	angry.bmp	left	999.297	2981.06	1615.5	599.576	616.197	0.40816	0.40816	816.056	666.193	233.108	0.71133	1	-1	-1	5	D1	0	0	1	27	0	#NULL!	#NULL!	3	9	1	1	4.5	#NULL!	1	#NULL!	153	#NULL!
86119	3	happy.bmp	left	1015.9	2964.48	1349	316.355	333.092	1	1	0	0	0	1	0	316.355	0.19571	5	D1	1	0	1	27	0	#NULL!	#NULL!	3	9	1	1	4.5	#NULL!	1	#NULL!	153	#NULL!
86119	4	happy.bmp	right	999.275	2981.23	1781.96	766.062	782.81	1	1	0	0	0	1	0	766.062	0.72478	5	D1	0	0	1	27	0	#NULL!	#NULL!	3	9	1	1	4.5	#NULL!	1	#NULL!	153	#NULL!
86119	5	angry.bmp	left	999.722	2980.25	1997.99	-1	-1	0.033058	0.033058	1931.38	1931.38	1931.38	1	0	-1	-1	5	D1	1	0	1	27	0	#NULL!	#NULL!	3	9	1	1	4.5	#NULL!	1	#NULL!	153	#NULL!
86119	6	angry.bmp	right	999.035	2981.07	1315.43	299.717	316.339	0.975	0.975	33.385	33.385	33.385	1	0	299.717	0.17614	5	D1	0	0	1	27	0	#NULL!	#NULL!	3	9	1	1	4.5	#NULL!	1	#NULL!	153	#NULL!
86119	7	nonface.bmp	left	999.129	2981.09	1265.6	249.846	266.471	1	1	0	0	0	1	0	249.846	0.11747	5	D1	1	0	1	27	0	#NULL!	#NULL!	3	9	1	1	4.5	#NULL!	1	#NULL!	153	#NULL!
86119	8	angry.bmp	right	999.389	2980.77	1499.08	483.071	499.696	0.97802	0.97802	33.323	33.323	33.323	0.76663	0	483.071	0.39185	5	D1	0	0	1	27	0	#NULL!	#NULL!	3	9	1	1	4.5	#NULL!	1	#NULL!	153	#NULL!
86119	9	happy.bmp	right	999.161	2981.41	1232.39	216.607	233.232	1	1	0	0	0	1	0	216.607	0.078361	5	D1	1	0	1	27	0	#NULL!	#NULL!	3	9	1	1	4.5	#NULL!	1	#NULL!	153	#NULL!
86119	10	fearful.bmp	left	999.286	2981.11	1565.48	549.569	566.192	0.97895	0.97895	33.387	33.387	33.387	1	0	549.569	0.47008	5	D1	0	0	1	27	0	#NULL!	#NULL!	3	9	1	1	4.5	#NULL!	1	#NULL!	153	#NULL!
86119	11	happy.bmp	left	999.278	2981.12	1598.86	582.833	599.581	1	1	0	0	0	1	0	582.833	0.50922	5	D1	1	0	1	27	0	#NULL!	#NULL!	3	9	1	1	4.5	#NULL!	1	#NULL!	153	#NULL!
86119	12	fearful.bmp	right	999.272	2981.78	1232.5	216.605	233.241	1	1	0	0	0	1	0	216.605	0.078359	5	D1	0	0	1	27	0	#NULL!	#NULL!	3	9	1	1	4.5	#NULL!	1	#NULL!	153	#NULL!
86119	13	happy.bmp	left	999.281	2981.11	1548.98	532.953	549.574	1	1	0	0	0	1	0	532.953	0.45053	5	D1	1	0	1	27	0	#NULL!	#NULL!	3	9	1	1	4.5	#NULL!	1	#NULL!	153	#NULL!
86119	14	fearful.bmp	left	1015.9	2964.51	1465.61	432.952	449.576	1	1	0	0	0	1	0	432.952	0.33288	5	D1	0	0	1	27	0	#NULL!	#NULL!	3	9	1	1	4.5	#NULL!	1	#NULL!	153	#NULL!
86119	15	angry.bmp	right	999.263	2981.16	1998.49	-1	-1	0.43802	0.43802	1065.85	1815.26	1065.85	1	0	-1	-1	5	D1	1	0	1	27	0	#NULL!	#NULL!	3	9	1	1	4.5	#NULL!	1	#NULL!	153	#NULL!
86119	16	nonface.bmp	right	999.286	2982.25	1415.75	399.721	616.203	1	1	0	0	0	1	0	399.721	0.29379	5	D1	0	0	1	27	0	#NULL!	#NULL!	3	9	1	1	4.5	#NULL!	1	#NULL!	153	#NULL!
86119	17	nonface.bmp	left	1015.88	2964.36	2015.14	-1	-1	0.95082	0.95082	49.87	416.323	49.87	0.57855	0	-1	-1	5	D1	1	0	1	27	0	#NULL!	#NULL!	3	9	1	1	4.5	#NULL!	1	#NULL!	153	#NULL!
86119	18	nonface.bmp	right	999.286	2981.13	1998.54	-1	-1	0.5124	0.5124	949.262	932.637	932.637	0.48331	0	-1	-1	5	D1	0	0	1	27	0	#NULL!	#NULL!	3	9	1	1	4.5	#NULL!	1	#NULL!	153	#NULL!
86119	19	fearful.bmp	left	999.273	2981.17	1265.75	249.85	266.471	1	1	0	0	0	1	0	249.85	0.11747	5	D1	1	0	1	27	0	#NULL!	#NULL!	3	9	1	1	4.5	#NULL!	1	#NULL!	153	#NULL!
86119	20	happy.bmp	right	999.276	2981.66	1998.68	-1	-1	0.94215	0.94215	66.491	66.491	66.491	0.58333	0	-1	-1	5	D1	0	0	1	27	0	#NULL!	#NULL!	3	9	1	1	4.5	#NULL!	1	#NULL!	153	#NULL!
86119	21	angry.bmp	left	999.269	2981.17	1998.53	-1	-1	0.5124	0.5124	982.635	1015.88	982.635	0.45003	0	-1	-1	5	D1	1	0	1	27	0	#NULL!	#NULL!	3	9	1	1	4.5	#NULL!	1	#NULL!	153	#NULL!
86119	22	nonface.bmp	left	999.398	2980.78	1998.64	-1	-1	0.22314	0.22314	1565.56	1532.31	1532.31	0.21669	0	-1	-1	5	D1	0	0	1	27	0	#NULL!	#NULL!	3	9	1	1	4.5	#NULL!	1	#NULL!	153	#NULL!
86119	23	nonface.bmp	right	999.84	2979.96	1998.64	-1	-1	0.19008	0.19008	1632.17	1565.55	1565.55	0.18336	0	-1	-1	5	D1	1	0	1	27	0	#NULL!	#NULL!	3	9	1	1	4.5	#NULL!	1	#NULL!	153	#NULL!
86119	24	fearful.bmp	right	999.295	2981.18	1999.02	-1	-1	0.69421	0.69421	583.386	783.244	583.386	0.53322	0	-1	-1	5	D1	0	0	1	27	0	#NULL!	#NULL!	3	9	1	1	4.5	#NULL!	1	#NULL!	153	#NULL!
90094	1	nonface.bmp	left	216.45	2864.42	1215.67	-1	-1	1	1	0	0	0	1	0	1000	1	36	D3	1	0	0	#NULL!	#NULL!	33	5	5	8	1	2	5	4	1	1	153	1241
90094	2	nonface.bmp	right	266.44	2831.21	699.4	416.33	433.06	1	1	0	0	0	1	0	416.33	0.31333	36	D3	0	0	0	#NULL!	#NULL!	33	5	5	8	1	2	5	4	1	1	153	1241
90094	3	fearful.bmp	right	216.46	2897.82	1215.7	-1	-1	1	1	0	0	0	1	0	1000	1	36	D3	1	0	0	#NULL!	#NULL!	33	5	5	8	1	2	5	4	1	1	153	1241
90094	4	nonface.bmp	left	216.47	2881.08	1215.69	-1	-1	1	1	0	0	0	1	0	1000	1	36	D3	0	0	0	#NULL!	#NULL!	33	5	5	8	1	2	5	4	1	1	153	1241
90094	5	fearful.bmp	right	199.84	2864.45	1199.07	-1	-1	1	1	0	0	0	1	0	1000	1	36	D3	1	0	0	#NULL!	#NULL!	33	5	5	8	1	2	5	4	1	1	153	1241
90094	6	angry.bmp	left	199.83	2864.41	1115.82	899.36	915.98	0.83824	0.83824	183.27	183.27	183.27	1	0	899.36	0.8816	36	D3	0	0	0	#NULL!	#NULL!	33	5	5	8	1	2	5	4	1	1	153	1241
90094	7	angry.bmp	left	266.46	2847.69	682.89	399.69	416.31	1	1	0	0	0	1	0	399.69	0.29375	36	D3	1	0	0	#NULL!	#NULL!	33	5	5	8	1	2	5	4	1	1	153	1241
90094	8	nonface.bmp	right	199.85	2831.18	849.37	632.9	649.53	1	1	0	0	0	1	0	632.9	0.56812	36	D3	0	0	0	#NULL!	#NULL!	33	5	5	8	1	2	5	4	1	1	153	1241
90094	9	fearful.bmp	left	183.22	2864.4	949.21	749.37	766	1	1	0	0	0	1	0	749.37	0.70514	36	D3	1	0	0	#NULL!	#NULL!	33	5	5	8	1	2	5	4	1	1	153	1241
90094	10	happy.bmp	left	216.59	2881.05	1215.8	-1	-1	1	1	0	0	0	1	0	1000	1	36	D3	0	0	0	#NULL!	#NULL!	33	5	5	8	1	2	5	4	1	1	153	1241
90094	11	angry.bmp	right	233.21	2864.45	1232.44	-1	-1	0.90667	0.90667	116.6	116.6	116.6	1	0	1000	1	36	D3	1	0	0	#NULL!	#NULL!	33	5	5	8	1	2	5	4	1	1	153	1241
90094	12	angry.bmp	right	183.22	2831.18	1182.45	-1	-1	0.79167	0.79167	249.85	249.85	249.85	1	0	-1	-1	36	D3	0	0	0	#NULL!	#NULL!	33	5	5	8	1	2	5	4	1	1	153	1241
90094	13	angry.bmp	right	199.84	2847.68	1199.14	-1	-1	0.73973	0.73973	316.42	316.42	316.42	0	0	-1	-1	36	D3	1	0	0	#NULL!	#NULL!	33	5	5	8	1	2	5	4	1	1	153	1241
90094	14	angry.bmp	left	199.84	2847.78	782.73	566.27	582.89	1	1	0	0	0	1	0	566.27	0.48973	36	D3	0	0	0	#NULL!	#NULL!	33	5	5	8	1	2	5	4	1	1	153	1241
90094	15	happy.bmp	left	216.6	2864.42	1015.97	782.76	799.38	1	1	0	0	0	1	0	782.76	0.74442	36	D3	1	0	0	#NULL!	#NULL!	33	5	5	8	1	2	5	4	1	1	153	1241
90094	16	fearful.bmp	left	199.86	2847.7	1199.07	-1	-1	1	1	0	0	0	1	0	1000	1	36	D3	0	0	0	#NULL!	#NULL!	33	5	5	8	1	2	5	4	1	1	153	1241
90094	17	happy.bmp	right	199.85	2847.79	1199.08	-1	-1	1	1	0	0	0	1	0	1000	1	36	D3	1	0	0	#NULL!	#NULL!	33	5	5	8	1	2	5	4	1	1	153	1241
90094	18	happy.bmp	right	199.85	2864.45	632.79	416.31	432.92	1	1	0	0	0	1	0	416.31	0.31331	36	D3	0	0	0	#NULL!	#NULL!	33	5	5	8	1	2	5	4	1	1	153	1241
90094	19	happy.bmp	left	199.85	2881.06	832.63	616.17	632.79	1	1	0	0	0	1	0	616.17	0.54844	36	D3	1	0	0	#NULL!	#NULL!	33	5	5	8	1	2	5	4	1	1	153	1241
90094	20	nonface.bmp	left	199.84	2864.44	1199.06	-1	-1	1	1	0	0	0	1	0	1000	1	36	D3	0	0	0	#NULL!	#NULL!	33	5	5	8	1	2	5	4	1	1	153	1241
90094	21	fearful.bmp	right	199.84	2831.15	949.22	732.76	749.39	1	1	0	0	0	1	0	732.76	0.6856	36	D3	1	0	0	#NULL!	#NULL!	33	5	5	8	1	2	5	4	1	1	153	1241
90094	22	nonface.bmp	right	183.1	2847.65	899.23	699.38	716	1	1	0	0	0	1	0	699.38	0.64633	36	D3	0	0	0	#NULL!	#NULL!	33	5	5	8	1	2	5	4	1	1	153	1241
90094	23	happy.bmp	right	199.85	2781.43	766	549.53	566.28	1	1	0	0	0	1	0	549.53	0.47004	36	D3	1	0	0	#NULL!	#NULL!	33	5	5	8	1	2	5	4	1	1	153	1241
90094	24	fearful.bmp	left	216.43	2814.96	1215.67	-1	-1	0.054054	0.054054	1165.81	1165.81	1165.81	0.013672	0	-1	-1	36	D3	0	0	0	#NULL!	#NULL!	33	5	5	8	1	2	5	4	1	1	153	1241
98830	1	angry.bmp	right	1049.19	2931.14	1282.41	216.59	233.21	1	1	0	0	0	1	0	216.59	0.078341	12	D2	1	0	0	23	3	25	0	5	9	1	1	4.9	5	1	1	366	1100
98830	1	angry.bmp	left	233.09	2832.84	682.76	432.92	449.54	1	1	0	0	0	1	0	432.92	0.33285	36	D3	1	0	0	23	3	25	0	5	9	1	1	4.9	5	1	1	366	1100
98830	2	happy.bmp	left	948.82	3031.45	1948.04	-1	-1	0.36441	0.36441	732.63	1265.17	732.63	0.61557	1	-1	-1	12	D2	0	0	0	23	3	25	0	5	9	1	1	4.9	5	1	1	366	1100
98830	2	happy.bmp	left	199.83	2847.71	599.5	383.04	399.66	1	1	0	0	0	1	0	383.04	0.27416	36	D3	0	0	0	23	3	25	0	5	9	1	1	4.9	5	1	1	366	1100
98830	3	nonface.bmp	right	1015.93	2964.51	1432.24	399.69	416.32	1	1	0	0	0	1	0	399.69	0.29375	12	D2	1	0	0	23	3	25	0	5	9	1	1	4.9	5	1	1	366	1100
98830	3	fearful.bmp	left	249.83	2864.38	649.39	382.94	399.69	1	1	0	0	0	1	0	382.94	0.27405	36	D3	1	0	0	23	3	25	0	5	9	1	1	4.9	5	1	1	366	1100
98830	4	fearful.bmp	left	999.22	2981.19	1465.65	449.8	466.42	0.8427	0.8427	50.04	449.8	50.04	0.55678	1	-1	-1	12	D2	0	0	0	23	3	25	0	5	9	1	1	4.9	5	1	1	366	1100
98830	4	nonface.bmp	left	249.83	2847.82	1065.81	799.36	815.98	1	1	0	0	0	1	0	799.36	0.76395	36	D3	0	0	0	23	3	25	0	5	9	1	1	4.9	5	1	1	366	1100
98830	5	happy.bmp	left	999.22	2981.11	1398.95	382.99	399.7	0.90588	0.90588	50.03	50.03	50.03	0.88092	0	382.99	0.27411	12	D2	1	0	0	23	3	25	0	5	9	1	1	4.9	5	1	1	366	1100
98830	5	nonface.bmp	right	216.59	2847.76	1199.05	965.84	982.59	1	1	0	0	0	1	0	965.84	0.95981	36	D3	1	0	0	23	3	25	0	5	9	1	1	4.9	5	1	1	366	1100
98830	6	angry.bmp	right	999.37	2981.11	1382.32	366.33	383.07	0.94048	0.94048	66.6199	66.6199	66.6199	1	0	366.33	0.25451	12	D2	0	0	0	23	3	25	0	5	9	1	1	4.9	5	1	1	366	1100
98830	6	fearful.bmp	left	232.94	2847.69	1232.06	-1	-1	0.85333	0.85333	66.6602	116.37	66.6602	0.78385	0	1000	1	36	D3	0	0	0	23	3	25	0	5	9	1	1	4.9	5	1	1	366	1100
98830	7	fearful.bmp	left	999.83	2981.27	1399.63	383.06	399.8	1	1	0	0	0	1	0	383.06	0.27419	12	D2	1	0	0	23	3	25	0	5	9	1	1	4.9	5	1	1	366	1100
98830	7	fearful.bmp	right	216.59	2815.68	1215.76	-1	-1	0.77027	0.77027	283.18	299.8	283.18	0.73974	0	-1	-1	36	D3	1	0	0	23	3	25	0	5	9	1	1	4.9	5	1	1	366	1100
98830	8	happy.bmp	right	999.22	2980.15	1448.53	432.69	449.68	0.80682	0.80682	282.84	299.46	282.84	0.96557	0	-1	-1	12	D2	0	0	0	23	3	25	0	5	9	1	1	4.9	5	1	1	366	1100
98830	8	fearful.bmp	right	183.23	2814.64	1182.42	-1	-1	0.90278	0.90278	116.61	116.61	116.61	0.94367	1	-1	-1	36	D3	0	0	0	23	3	25	0	5	9	1	1	4.9	5	1	1	366	1100
98830	9	nonface.bmp	right	1015.53	2964.42	1999.07	-1	-1	0.1405	0.1405	933.67	933.67	933.67	1	0	-1	-1	12	D2	1	0	0	23	3	25	0	5	9	1	1	4.9	5	1	1	366	1100
98830	9	happy.bmp	left	216.46	2847.76	482.91	249.83	266.45	1	1	0	0	0	1	0	249.83	0.11745	36	D3	1	0	0	23	3	25	0	5	9	1	1	4.9	5	1	1	366	1100
98830	10	nonface.bmp	left	999.2	2981.13	1999.13	-1	-1	0.54545	0.54545	433.67	450.3	433.67	0.33321	1	-1	-1	12	D2	0	0	0	23	3	25	0	5	9	1	1	4.9	5	1	1	366	1100
98830	10	angry.bmp	left	216.45	2847.76	482.91	249.84	266.59	1	1	0	0	0	1	0	249.84	0.11746	36	D3	0	0	0	23	3	25	0	5	9	1	1	4.9	5	1	1	366	1100
98830	11	fearful.bmp	right	982.58	2997.74	1981.92	-1	-1	0.18333	0.18333	1615.5	1565.51	1565.51	0.15127	0	-1	-1	12	D2	1	0	0	23	3	25	0	5	9	1	1	4.9	5	1	1	366	1100
98830	11	angry.bmp	left	199.83	2864.4	1199.29	-1	-1	0.36986	0.36986	516.54	499.92	499.92	0.54158	0	-1	-1	36	D3	1	0	0	23	3	25	0	5	9	1	1	4.9	5	1	1	366	1100
98830	12	angry.bmp	left	999.22	2981.59	1515.52	499.67	516.42	1	1	0	0	0	1	0	499.67	0.41138	12	D2	0	0	0	23	3	25	0	5	9	1	1	4.9	5	1	1	366	1100
98830	12	angry.bmp	right	199.85	2847.76	549.54	333.06	349.81	1	1	0	0	0	1	0	333.06	0.21536	36	D3	0	0	0	23	3	25	0	5	9	1	1	4.9	5	1	1	366	1100
98830	13	fearful.bmp	left	999.24	2980.76	1382.04	366.18	382.82	0.79762	0.79762	133.21	282.7	133.21	0.9518	0	366.18	0.25433	12	D2	1	0	0	23	3	25	0	5	9	1	1	4.9	5	1	1	366	1100
98830	13	nonface.bmp	right	217.72	2812.52	1215.7	-1	-1	0	0	1215.7	1215.7	1215.7	0	0	-1	-1	36	D3	1	0	0	23	3	25	0	5	9	1	1	4.9	5	1	1	366	1100
98830	14	angry.bmp	left	1000.8	2981.39	1998.17	-1	-1	0.041322	0.041322	1681.98	1998.17	1681.98	0	0	-1	-1	12	D2	0	0	0	23	3	25	0	5	9	1	1	4.9	5	1	1	366	1100
98830	14	happy.bmp	right	199.85	2847.76	499.67	283.2	299.82	1	1	0	0	0	1	0	283.2	0.15671	36	D3	0	0	0	23	3	25	0	5	9	1	1	4.9	5	1	1	366	1100
98830	15	angry.bmp	right	981.7	2997.77	1282.4	283.44	300.07	0.62821	0.62821	315.94	315.94	315.94	0.89609	1	-1	-1	12	D2	1	0	0	23	3	25	0	5	9	1	1	4.9	5	1	1	366	1100
98830	15	angry.bmp	right	233.2	2847.66	499.53	249.69	266.43	1	1	0	0	0	1	0	249.69	0.11728	36	D3	1	0	0	23	3	25	0	5	9	1	1	4.9	5	1	1	366	1100
98830	16	fearful.bmp	right	999.47	2980.69	1998.68	-1	-1	0.8843	0.8843	232.84	249.59	232.84	0.40821	1	-1	-1	12	D2	0	0	0	23	3	25	0	5	9	1	1	4.9	5	1	1	366	1100
98830	16	happy.bmp	right	216.45	2847.82	549.53	316.46	333.08	1	1	0	0	0	0.90903	0	316.46	0.19584	36	D3	0	0	0	23	3	25	0	5	9	1	1	4.9	5	1	1	366	1100
98830	17	happy.bmp	right	982.6	2998.05	1981.95	-1	-1	0.81667	0.81667	199.97	216.72	199.97	0.55468	1	-1	-1	12	D2	1	0	0	23	3	25	0	5	9	1	1	4.9	5	1	1	366	1100
98830	17	fearful.bmp	left	216.59	2847.8	666.16	432.94	449.69	1	1	0	0	0	0.62494	0	-1	-1	36	D3	1	0	0	23	3	25	0	5	9	1	1	4.9	5	1	1	366	1100
98830	18	happy.bmp	right	998.32	2981.9	1997.65	-1	-1	0.29752	0.29752	616.24	699.52	616.24	0.70874	1	-1	-1	12	D2	0	0	0	23	3	25	0	5	9	1	1	4.9	5	1	1	366	1100
98830	18	angry.bmp	right	199.84	2847.69	549.66	333.07	349.7	1	1	0	0	0	1	0	333.07	0.21538	36	D3	0	0	0	23	3	25	0	5	9	1	1	4.9	5	1	1	366	1100
98830	19	angry.bmp	left	998.98	2981.53	1382.04	366.32	383.07	1	1	0	0	0	0.8431	0	366.32	0.25449	12	D2	1	0	0	23	3	25	0	5	9	1	1	4.9	5	1	1	366	1100
98830	19	fearful.bmp	right	216.47	2847.84	666.16	433.06	449.68	1	1	0	0	0	1	0	433.06	0.33301	36	D3	1	0	0	23	3	25	0	5	9	1	1	4.9	5	1	1	366	1100
98830	20	nonface.bmp	left	949.18	3031.06	1948.4	-1	-1	0	0	1948.4	1948.4	1948.4	0	0	-1	-1	12	D2	0	0	0	23	3	25	0	5	9	1	1	4.9	5	1	1	366	1100
98830	20	nonface.bmp	right	199.84	2864.29	866	649.41	666.04	1	1	0	0	0	0.69231	0	-1	-1	36	D3	0	0	0	23	3	25	0	5	9	1	1	4.9	5	1	1	366	1100
98830	21	nonface.bmp	left	999.19	2981.52	1332.26	316.32	332.95	1	1	0	0	0	1	0	316.32	0.19567	12	D2	1	0	0	23	3	25	0	5	9	1	1	4.9	5	1	1	366	1100
98830	21	nonface.bmp	left	216.47	2847.8	666.16	433.07	449.69	0.97561	0.97561	16.6199	16.6199	16.6199	1	0	433.07	0.33302	36	D3	1	0	0	23	3	25	0	5	9	1	1	4.9	5	1	1	366	1100
98830	22	nonface.bmp	right	999.49	2980.12	1282.57	266.46	283.2	1	1	0	0	0	1	0	266.46	0.13701	12	D2	0	0	0	23	3	25	0	5	9	1	1	4.9	5	1	1	366	1100
98830	22	happy.bmp	left	199.84	2847.78	616.18	399.71	416.29	0.36842	0.36842	383.09	383.09	383.09	0.81075	0	-1	-1	36	D3	0	0	0	23	3	25	0	5	9	1	1	4.9	5	1	1	366	1100
98830	23	happy.bmp	left	949.33	3031.08	1948.57	-1	-1	0.11017	0.11017	1449.02	1449.02	1449.02	0.75215	0	-1	-1	12	D2	1	0	0	23	3	25	0	5	9	1	1	4.9	5	1	1	366	1100
98830	23	nonface.bmp	left	183.2	2847.79	566.14	366.31	383.05	0.77143	0.77143	116.59	116.59	116.59	0.7647	0	366.31	0.25448	36	D3	1	0	0	23	3	25	0	5	9	1	1	4.9	5	1	1	366	1100
98830	24	fearful.bmp	right	949.38	3032.22	1533.4	567.36	583.98	0.19355	0.19355	1233.55	1233.55	1233.55	1	0	-1	-1	12	D2	0	0	0	23	3	25	0	5	9	1	1	4.9	5	1	1	366	1100
98830	24	happy.bmp	right	199.84	2831.18	815.99	599.52	616.14	1	1	0	0	0	0.020368	0	-1	-1	36	D3	0	0	0	23	3	25	0	5	9	1	1	4.9	5	1	1	366	1100
109773	1	fearful.bmp	right	1049.18	2931.02	2048.4	-1	-1	1	1	0	0	0	1	0	1000	1	12	D1	1	0	0	31	1	#NULL!	#NULL!	6	9	2	2	3	#NULL!	1	#NULL!	358	#NULL!
109773	2	fearful.bmp	left	1015.95	2964.38	2015.14	-1	-1	1	1	0	0	0	1	0	1000	1	12	D1	0	0	0	31	1	#NULL!	#NULL!	6	9	2	2	3	#NULL!	1	#NULL!	358	#NULL!
109773	3	angry.bmp	left	999.2	2980.98	1498.86	483.04	499.7	1	1	0	0	0	1	0	483.04	0.39181	12	D1	1	0	0	31	1	#NULL!	#NULL!	6	9	2	2	3	#NULL!	1	#NULL!	358	#NULL!
109773	4	fearful.bmp	right	999.2	2980.86	1998.4	-1	-1	1	1	0	0	0	1	0	1000	1	12	D1	0	0	0	31	1	#NULL!	#NULL!	6	9	2	2	3	#NULL!	1	#NULL!	358	#NULL!
109773	5	angry.bmp	left	999.22	2980.87	1998.44	-1	-1	1	1	0	0	0	1	0	1000	1	12	D1	1	0	0	31	1	#NULL!	#NULL!	6	9	2	2	3	#NULL!	1	#NULL!	358	#NULL!
109773	6	nonface.bmp	left	999.22	2981.02	1432.14	416.3	432.92	1	1	0	0	0	1	0	416.3	0.31329	12	D1	0	0	0	31	1	#NULL!	#NULL!	6	9	2	2	3	#NULL!	1	#NULL!	358	#NULL!
109773	7	happy.bmp	right	999.19	2980.88	1998.39	-1	-1	0.93388	0.93388	133.22	66.6101	66.6101	1	0	1000	1	12	D1	1	0	0	31	1	#NULL!	#NULL!	6	9	2	2	3	#NULL!	1	#NULL!	358	#NULL!
109773	8	nonface.bmp	right	999.19	2980.9	1982.99	-1	-1	0.31667	0.31667	1366.84	1500.07	1366.84	0.19311	0	-1	-1	12	D1	0	0	0	31	1	#NULL!	#NULL!	6	9	2	2	3	#NULL!	1	#NULL!	358	#NULL!
109773	9	happy.bmp	left	1015.84	2964.16	2014.98	-1	-1	0.54918	0.54918	882.55	333.04	333.04	1	0	-1	-1	12	D1	1	0	0	31	1	#NULL!	#NULL!	6	9	2	2	3	#NULL!	1	#NULL!	358	#NULL!
109773	10	happy.bmp	right	999.21	2980.92	1998.43	-1	-1	1	1	0	0	0	1	0	1000	1	12	D1	0	0	0	31	1	#NULL!	#NULL!	6	9	2	2	3	#NULL!	1	#NULL!	358	#NULL!
109773	11	happy.bmp	left	999.13	2980.9	1998.31	-1	-1	0	0	1998.31	1099.15	1099.15	1	0	-1	-1	12	D1	1	0	0	31	1	#NULL!	#NULL!	6	9	2	2	3	#NULL!	1	#NULL!	358	#NULL!
109773	12	nonface.bmp	right	999.13	2980.98	1998.31	-1	-1	0	0	1998.31	1998.31	1998.31	0	0	-1	-1	12	D1	0	0	0	31	1	#NULL!	#NULL!	6	9	2	2	3	#NULL!	1	#NULL!	358	#NULL!
109773	13	angry.bmp	right	982.6	2997.68	1981.82	-1	-1	1	1	0	0	0	1	0	1000	1	12	D1	1	0	0	31	1	#NULL!	#NULL!	6	9	2	2	3	#NULL!	1	#NULL!	358	#NULL!
109773	14	nonface.bmp	left	999.19	2980.95	1998.37	-1	-1	0.50413	0.50413	732.73	1082.4	316.3	0.44166	0	-1	-1	12	D1	0	0	0	31	1	#NULL!	#NULL!	6	9	2	2	3	#NULL!	1	#NULL!	358	#NULL!
109773	15	happy.bmp	right	999.23	2980.92	1998.4	-1	-1	0.66116	0.66116	682.73	516.26	516.26	0.95003	1	-1	-1	12	D1	1	0	0	31	1	#NULL!	#NULL!	6	9	2	2	3	#NULL!	1	#NULL!	358	#NULL!
109773	16	fearful.bmp	left	982.59	2997.66	1482.14	482.92	499.54	1	1	0	0	0	1	0	482.92	0.39167	12	D1	0	0	0	31	1	#NULL!	#NULL!	6	9	2	2	3	#NULL!	1	#NULL!	358	#NULL!
109773	17	fearful.bmp	left	999.21	2981.04	1998.43	-1	-1	1	1	0	0	0	1	0	1000	1	12	D1	1	0	0	31	1	#NULL!	#NULL!	6	9	2	2	3	#NULL!	1	#NULL!	358	#NULL!
109773	18	happy.bmp	left	999.21	2981.08	1298.92	283.09	299.85	1	1	0	0	0	1	0	283.09	0.15658	12	D1	0	0	0	31	1	#NULL!	#NULL!	6	9	2	2	3	#NULL!	1	#NULL!	358	#NULL!
109773	19	angry.bmp	right	999.21	2981.07	1998.44	-1	-1	1	1	0	0	0	1	0	1000	1	12	D1	1	0	0	31	1	#NULL!	#NULL!	6	9	2	2	3	#NULL!	1	#NULL!	358	#NULL!
109773	20	angry.bmp	right	999.18	2979.67	1998.36	-1	-1	0.53719	0.53719	482.9	466.28	466.28	0.74997	0	-1	-1	12	D1	0	0	0	31	1	#NULL!	#NULL!	6	9	2	2	3	#NULL!	1	#NULL!	358	#NULL!
109773	21	nonface.bmp	right	982.47	2997.64	1981.69	-1	-1	1	1	0	0	0	1	0	1000	1	12	D1	1	0	0	31	1	#NULL!	#NULL!	6	9	2	2	3	#NULL!	1	#NULL!	358	#NULL!
109773	22	nonface.bmp	left	999.21	2980.94	1998.43	-1	-1	1	1	0	0	0	0.79169	0	1000	1	12	D1	0	0	0	31	1	#NULL!	#NULL!	6	9	2	2	3	#NULL!	1	#NULL!	358	#NULL!
109773	23	angry.bmp	left	999.19	2981.01	1398.88	383.05	399.67	1	1	0	0	0	1	0	383.05	0.27418	12	D1	1	0	0	31	1	#NULL!	#NULL!	6	9	2	2	3	#NULL!	1	#NULL!	358	#NULL!
109773	24	fearful.bmp	right	982.6	2997.64	1981.81	-1	-1	1	1	0	0	0	1	0	1000	1	12	D1	0	0	0	31	1	#NULL!	#NULL!	6	9	2	2	3	#NULL!	1	#NULL!	358	#NULL!
119803	1	happy.bmp	right	1065.03	2913.78	2064.8	-1	-1	0	0	2064.8	2064.8	2064.8	0	0	-1	-1	12	D2	1	0	6	29	14	#NULL!	#NULL!	5	9	1	2	3.5	#NULL!	1	#NULL!	367	#NULL!
119803	2	nonface.bmp	right	982.53	2997.71	1981.77	-1	-1	0	0	1981.77	1981.77	1981.77	0	0	-1	-1	12	D2	0	0	6	29	14	#NULL!	#NULL!	5	9	1	2	3.5	#NULL!	1	#NULL!	367	#NULL!
119803	3	fearful.bmp	left	984.49	2998.17	1981.86	-1	-1	0	0	1981.86	1981.86	1981.86	0	0	-1	-1	12	D2	1	0	6	29	14	#NULL!	#NULL!	5	9	1	2	3.5	#NULL!	1	#NULL!	367	#NULL!
119803	4	nonface.bmp	left	999.24	2981.16	1998.51	-1	-1	0.79339	0.79339	216.51	216.51	216.51	1	0	-1	-1	12	D2	0	0	6	29	14	#NULL!	#NULL!	5	9	1	2	3.5	#NULL!	1	#NULL!	367	#NULL!
119803	5	angry.bmp	left	999.02	2980.48	1998.51	-1	-1	0	0	1998.51	1998.51	1998.51	0	0	-1	-1	12	D2	1	0	6	29	14	#NULL!	#NULL!	5	9	1	2	3.5	#NULL!	1	#NULL!	367	#NULL!
119803	6	happy.bmp	right	982.22	2997.09	1981.3	-1	-1	0.33333	0.33333	633.14	1981.3	633.14	1	0	-1	-1	12	D2	0	0	6	29	14	#NULL!	#NULL!	5	9	1	2	3.5	#NULL!	1	#NULL!	367	#NULL!
119803	7	fearful.bmp	right	1049.66	2931.06	2048.38	-1	-1	0	0	2048.38	2048.38	2048.38	0	0	-1	-1	12	D2	1	0	6	29	14	#NULL!	#NULL!	5	9	1	2	3.5	#NULL!	1	#NULL!	367	#NULL!
119803	8	happy.bmp	left	999.19	2980.96	1282.38	266.44	283.07	0.75641	0.75641	283.08	233.08	183.09	0.77915	0	266.44	0.13699	12	D2	0	0	6	29	14	#NULL!	#NULL!	5	9	1	2	3.5	#NULL!	1	#NULL!	367	#NULL!
119803	9	happy.bmp	left	999.21	2981.01	1998.47	-1	-1	0.41322	0.41322	483.07	1298.94	483.07	1	0	-1	-1	12	D2	1	0	6	29	14	#NULL!	#NULL!	5	9	1	2	3.5	#NULL!	1	#NULL!	367	#NULL!
119803	10	fearful.bmp	left	1015.88	2965.47	2015.17	-1	-1	0	0	2015.17	2015.17	2015.17	0	0	-1	-1	12	D2	0	0	6	29	14	#NULL!	#NULL!	5	9	1	2	3.5	#NULL!	1	#NULL!	367	#NULL!
129541	1	nonface.bmp	right	1082.45	2897.77	1548.74	449.67	466.3	1	1	0	0	0	1	0	449.67	0.35255	7	D2	1	0	0	26	8	32	10	7	9	1	2	4	5	1	1	206	1105
129541	1	angry.bmp	right	249.84	2864.42	1249.05	-1	-1	1	1	0	0	0	1	0	1000	1	36	D3	1	0	0	26	8	32	10	7	9	1	2	4	5	1	1	206	1105
129541	2	fearful.bmp	right	1032.45	2947.78	2031.65	-1	-1	1	1	0	0	0	1	0	1000	1	7	D2	0	0	0	26	8	32	10	7	9	1	2	4	5	1	1	206	1105
129541	2	angry.bmp	left	216.46	2847.8	1032.46	799.38	816.12	1	1	0	0	0	1	0	799.38	0.76398	36	D3	0	0	0	26	8	32	10	7	9	1	2	4	5	1	1	206	1105
129541	3	fearful.bmp	left	982.58	2997.67	1482.26	483.05	499.68	1	1	0	0	0	1	0	483.05	0.39182	7	D2	1	0	0	26	8	32	10	7	9	1	2	4	5	1	1	206	1105
129541	3	nonface.bmp	left	216.47	2847.82	1099.09	866	882.62	1	1	0	0	0	1	0	866	0.84235	36	D3	1	0	0	26	8	32	10	7	9	1	2	4	5	1	1	206	1105
129541	4	happy.bmp	left	1049.21	2931.06	1965.06	899.23	915.98	1	1	0	0	0	1	0	899.23	0.88145	7	D2	0	0	0	26	8	32	10	7	9	1	2	4	5	1	1	206	1105
129541	4	nonface.bmp	right	233.21	2864.41	782.76	532.92	549.54	1	1	0	0	0	1	0	532.92	0.45049	36	D3	0	0	0	26	8	32	10	7	9	1	2	4	5	1	1	206	1105
129541	5	fearful.bmp	left	999.21	2981.01	1532.12	516.27	532.89	1	1	0	0	0	1	0	516.27	0.43091	7	D2	1	0	0	26	8	32	10	7	9	1	2	4	5	1	1	206	1105
129541	5	nonface.bmp	right	199.85	2881.15	965.98	749.51	766.13	1	1	0	0	0	1	0	749.51	0.70531	36	D3	1	0	0	26	8	32	10	7	9	1	2	4	5	1	1	206	1105
129541	6	happy.bmp	left	999.23	2981.02	1482.14	466.29	482.92	1	1	0	0	0	1	0	466.29	0.37211	7	D2	0	0	0	26	8	32	10	7	9	1	2	4	5	1	1	206	1105
129541	6	fearful.bmp	left	183.22	2864.42	1182.44	-1	-1	1	1	0	0	0	1	0	1000	1	36	D3	0	0	0	26	8	32	10	7	9	1	2	4	5	1	1	206	1105
129541	7	nonface.bmp	right	999.22	2980.9	1498.89	482.92	499.55	1	1	0	0	0	1	0	482.92	0.39167	7	D2	1	0	0	26	8	32	10	7	9	1	2	4	5	1	1	206	1105
129541	7	happy.bmp	left	216.47	2831.14	1215.7	-1	-1	1	1	0	0	0	1	0	1000	1	36	D3	1	0	0	26	8	32	10	7	9	1	2	4	5	1	1	206	1105
129541	8	angry.bmp	right	999.22	2981.04	1998.44	-1	-1	1	1	0	0	0	1	0	1000	1	7	D2	0	0	0	26	8	32	10	7	9	1	2	4	5	1	1	206	1105
129541	8	fearful.bmp	left	183.22	2864.4	1182.45	-1	-1	1	1	0	0	0	1	0	1000	1	36	D3	0	0	0	26	8	32	10	7	9	1	2	4	5	1	1	206	1105
129541	9	angry.bmp	left	999.23	2981.04	1465.53	449.69	466.31	1	1	0	0	0	1	0	449.69	0.35258	7	D2	1	0	0	26	8	32	10	7	9	1	2	4	5	1	1	206	1105
129541	9	happy.bmp	right	216.59	2847.78	1015.83	782.62	799.36	1	1	0	0	0	1	0	782.62	0.74426	36	D3	1	0	0	26	8	32	10	7	9	1	2	4	5	1	1	206	1105
129541	10	nonface.bmp	left	999.22	2981.02	1465.51	449.67	466.29	1	1	0	0	0	1	0	449.67	0.35255	7	D2	0	0	0	26	8	32	10	7	9	1	2	4	5	1	1	206	1105
129541	10	nonface.bmp	left	199.84	2847.77	1199.06	-1	-1	1	1	0	0	0	1	0	1000	1	36	D3	0	0	0	26	8	32	10	7	9	1	2	4	5	1	1	206	1105
129541	11	happy.bmp	right	999.21	2980.98	1998.41	-1	-1	1	1	0	0	0	1	0	1000	1	7	D2	1	0	0	26	8	32	10	7	9	1	2	4	5	1	1	206	1105
129541	11	fearful.bmp	right	183.22	2864.4	999.22	799.37	815.99	1	1	0	0	0	1	0	799.37	0.76396	36	D3	1	0	0	26	8	32	10	7	9	1	2	4	5	1	1	206	1105
129541	12	angry.bmp	right	999.2	2980.96	1998.39	-1	-1	1	1	0	0	0	1	0	1000	1	7	D2	0	0	0	26	8	32	10	7	9	1	2	4	5	1	1	206	1105
129541	12	angry.bmp	left	216.48	2864.44	1215.7	-1	-1	1	1	0	0	0	1	0	1000	1	36	D3	0	0	0	26	8	32	10	7	9	1	2	4	5	1	1	206	1105
129541	13	angry.bmp	left	999.19	2981.01	1482.11	466.29	482.92	1	1	0	0	0	1	0	466.29	0.37211	7	D2	1	0	0	26	8	32	10	7	9	1	2	4	5	1	1	206	1105
129541	13	happy.bmp	left	199.85	2847.79	1199.06	-1	-1	1	1	0	0	0	1	0	1000	1	36	D3	1	0	0	26	8	32	10	7	9	1	2	4	5	1	1	206	1105
129541	14	nonface.bmp	right	999.23	2981.01	1465.52	449.65	466.28	1	1	0	0	0	1	0	449.65	0.35253	7	D2	0	0	0	26	8	32	10	7	9	1	2	4	5	1	1	206	1105
129541	14	happy.bmp	left	199.85	2847.79	1199.07	-1	-1	0.9589	0.9589	49.9102	49.9102	49.9102	1	0	1000	1	36	D3	0	0	0	26	8	32	10	7	9	1	2	4	5	1	1	206	1105
129541	15	happy.bmp	right	999.21	2980.82	1998.39	-1	-1	1	1	0	0	0	1	0	1000	1	7	D2	1	0	0	26	8	32	10	7	9	1	2	4	5	1	1	206	1105
129541	15	happy.bmp	right	183.22	2864.43	982.6	782.76	799.38	1	1	0	0	0	1	0	782.76	0.74442	36	D3	1	0	0	26	8	32	10	7	9	1	2	4	5	1	1	206	1105
129541	16	angry.bmp	left	999.2	2980.87	1432.25	416.3	432.91	1	1	0	0	0	1	0	416.3	0.31329	7	D2	0	0	0	26	8	32	10	7	9	1	2	4	5	1	1	206	1105
129541	16	nonface.bmp	left	199.84	2847.79	1199.05	-1	-1	1	1	0	0	0	1	0	1000	1	36	D3	0	0	0	26	8	32	10	7	9	1	2	4	5	1	1	206	1105
129541	17	fearful.bmp	left	982.57	2997.57	1981.75	-1	-1	1	1	0	0	0	1	0	1000	1	7	D2	1	0	0	26	8	32	10	7	9	1	2	4	5	1	1	206	1105
129541	17	fearful.bmp	right	183.22	2847.8	1182.45	-1	-1	1	1	0	0	0	0.74643	0	1000	1	36	D3	1	0	0	26	8	32	10	7	9	1	2	4	5	1	1	206	1105
129541	18	nonface.bmp	left	999.2	2980.87	1299.01	283.07	299.7	1	1	0	0	0	1	0	283.07	0.15655	7	D2	0	0	0	26	8	32	10	7	9	1	2	4	5	1	1	206	1105
129541	18	happy.bmp	right	199.84	2847.79	1199.06	-1	-1	1	1	0	0	0	0	0	-1	-1	36	D3	0	0	0	26	8	32	10	7	9	1	2	4	5	1	1	206	1105
129541	19	angry.bmp	right	999.21	2980.95	1998.39	-1	-1	1	1	0	0	0	1	0	1000	1	7	D2	1	0	0	26	8	32	10	7	9	1	2	4	5	1	1	206	1105
129541	19	fearful.bmp	right	199.85	2847.7	1199.07	-1	-1	1	1	0	0	0	1	0	1000	1	36	D3	1	0	0	26	8	32	10	7	9	1	2	4	5	1	1	206	1105
129541	20	happy.bmp	right	1032.57	2947.57	2031.76	-1	-1	1	1	0	0	0	1	0	1000	1	7	D2	0	0	0	26	8	32	10	7	9	1	2	4	5	1	1	206	1105
129541	20	fearful.bmp	left	183.1	2847.69	1182.3	-1	-1	1	1	0	0	0	0.70423	0	1000	1	36	D3	0	0	0	26	8	32	10	7	9	1	2	4	5	1	1	206	1105
129541	21	nonface.bmp	left	999.2	2981.02	1199.04	183.22	199.84	1	1	0	0	0	1	0	183.22	0.039082	7	D2	1	0	0	26	8	32	10	7	9	1	2	4	5	1	1	206	1105
129541	21	angry.bmp	right	216.47	2864.44	1215.7	-1	-1	1	1	0	0	0	1	0	1000	1	36	D3	1	0	0	26	8	32	10	7	9	1	2	4	5	1	1	206	1105
129541	22	fearful.bmp	right	982.46	2997.61	1981.66	-1	-1	1	1	0	0	0	1	0	1000	1	7	D2	0	0	0	26	8	32	10	7	9	1	2	4	5	1	1	206	1105
129541	22	nonface.bmp	right	199.85	2847.82	899.25	682.78	699.4	1	1	0	0	0	1	0	682.78	0.6268	36	D3	0	0	0	26	8	32	10	7	9	1	2	4	5	1	1	206	1105
129541	23	fearful.bmp	right	999.2	2980.91	1998.4	-1	-1	1	1	0	0	0	1	0	1000	1	7	D2	1	0	0	26	8	32	10	7	9	1	2	4	5	1	1	206	1105
129541	23	angry.bmp	right	199.83	2864.43	1199.05	-1	-1	1	1	0	0	0	1	0	1000	1	36	D3	1	0	0	26	8	32	10	7	9	1	2	4	5	1	1	206	1105
129541	24	happy.bmp	left	999.22	2981.02	1565.38	549.54	566.17	1	1	0	0	0	1	0	549.54	0.47005	7	D2	0	0	0	26	8	32	10	7	9	1	2	4	5	1	1	206	1105
129541	24	angry.bmp	left	199.84	2831.21	1199.06	-1	-1	1	1	0	0	0	1	0	1000	1	36	D3	0	0	0	26	8	32	10	7	9	1	2	4	5	1	1	206	1105
145315	1	happy.bmp	left	1082.46	2897.8	1698.66	599.58	616.28	0.95146	0.95146	83.28	83.28	83.28	1	0	599.58	0.52892	5	D2	1	1	0	40	5	39	3	5	9	1	2	2.5	4	1	1	161	1177
145315	1	angry.bmp	left	216.47	2881.23	1099.08	865.99	882.64	0.9403	0.9403	49.9099	49.9099	49.9099	1	0	865.99	0.84234	36	D3	1	1	0	40	5	39	3	5	9	1	2	2.5	4	1	1	161	1177
145315	2	nonface.bmp	right	1032.46	2947.77	2031.69	-1	-1	0.92683	0.92683	83.27	83.27	83.27	0.77868	1	-1	-1	5	D2	0	1	0	40	5	39	3	5	9	1	2	2.5	4	1	1	161	1177
145315	2	nonface.bmp	left	249.83	2864.42	1248.97	-1	-1	0.42105	0.42105	183.16	183.16	183.16	1	0	1000	1	36	D3	0	1	0	40	5	39	3	5	9	1	2	2.5	4	1	1	161	1177
145315	3	fearful.bmp	right	1015.82	2964.43	1332.28	299.84	316.46	0.96296	0.96296	16.6301	16.6301	16.6301	1	0	299.84	0.17628	5	D2	1	1	0	40	5	39	3	5	9	1	2	2.5	4	1	1	161	1177
145315	3	nonface.bmp	right	199.83	2847.81	1199.05	-1	-1	0.76712	0.76712	283.07	283.07	283.07	1	0	-1	-1	36	D3	1	1	0	40	5	39	3	5	9	1	2	2.5	4	1	1	161	1177
145315	4	happy.bmp	left	1015.85	2964.85	1698.74	666.14	682.76	1	1	0	16.6201	0	1	0	666.14	0.60722	5	D2	0	1	0	40	5	39	3	5	9	1	2	2.5	4	1	1	161	1177
145315	4	angry.bmp	right	233.1	2864.44	1115.83	865.99	882.61	0.75	0.75	283.2	266.45	266.45	1	0	-1	-1	36	D3	0	1	0	40	5	39	3	5	9	1	2	2.5	4	1	1	161	1177
145315	5	fearful.bmp	left	1032.58	2947.74	1815.34	766.14	782.76	1	1	0	0	0	1	0	766.14	0.72487	5	D2	1	1	0	40	5	39	3	5	9	1	2	2.5	4	1	1	161	1177
145315	5	fearful.bmp	left	199.89	2881.06	1199.08	-1	-1	0.31507	0.31507	283.07	283.07	283.07	1	0	-1	-1	36	D3	1	1	0	40	5	39	3	5	9	1	2	2.5	4	1	1	161	1177
145315	6	fearful.bmp	right	1032.61	2947.7	1332.31	283.08	299.71	0.96296	0.96296	16.6201	83.3701	16.6201	1	0	283.08	0.15656	5	D2	0	1	0	40	5	39	3	5	9	1	2	2.5	4	1	1	161	1177
145315	6	happy.bmp	right	199.85	2882.82	1115.71	899.22	915.96	1	1	0	0	0	1	0	899.22	0.88144	36	D3	0	1	0	40	5	39	3	5	9	1	2	2.5	4	1	1	161	1177
145315	7	fearful.bmp	left	1015.83	2966.12	1615.4	582.82	599.52	0.89796	0.89796	49.97	99.98	49.97	0.89687	0	582.82	0.5092	5	D2	1	1	0	40	5	39	3	5	9	1	2	2.5	4	1	1	161	1177
145315	7	fearful.bmp	right	166.56	2865.06	1165.71	-1	-1	0.056338	0.056338	633.29	616.54	616.54	0	0	-1	-1	36	D3	1	1	0	40	5	39	3	5	9	1	2	2.5	4	1	1	161	1177
145315	8	angry.bmp	right	1099.09	2881.09	1382.29	266.45	283.07	0.80952	0.80952	66.6101	183.22	66.6101	1	0	266.45	0.137	5	D2	0	1	0	40	5	39	3	5	9	1	2	2.5	4	1	1	161	1177
145315	8	angry.bmp	right	199.85	2764.74	816.13	599.53	616.15	1	1	0	0	0	1	0	599.53	0.52886	36	D3	0	1	0	40	5	39	3	5	9	1	2	2.5	4	1	1	161	1177
145315	9	nonface.bmp	left	1065.83	2914.31	1732.02	649.44	666.03	0.028571	0.028571	1382.32	966.01	966.01	0.2019	0	-1	-1	5	D2	1	1	0	40	5	39	3	5	9	1	2	2.5	4	1	1	161	1177
145315	9	angry.bmp	left	233.07	2782.21	882.59	632.89	649.51	0.81481	0.81481	166.57	166.57	166.57	0.67931	0	-1	-1	36	D3	1	1	0	40	5	39	3	5	9	1	2	2.5	4	1	1	161	1177
145315	10	happy.bmp	left	1049.08	2931.02	1598.75	532.92	549.54	1	1	0	0	0	1	0	532.92	0.45049	5	D2	0	1	0	40	5	39	3	5	9	1	2	2.5	4	1	1	161	1177
145315	10	happy.bmp	left	199.84	2847.86	1199.08	-1	-1	1	1	0	0	0	1	0	1000	1	36	D3	0	1	0	40	5	39	3	5	9	1	2	2.5	4	1	1	161	1177
145315	11	happy.bmp	right	1049.21	2931.06	1532.14	466.31	482.93	1	1	0	16.6101	0	1	0	466.31	0.37213	5	D2	1	1	0	40	5	39	3	5	9	1	2	2.5	4	1	1	161	1177
145315	11	happy.bmp	right	183.22	2864.41	1182.92	-1	-1	0.33333	0.33333	799.86	816.6	799.86	0.29562	0	-1	-1	36	D3	1	1	0	40	5	39	3	5	9	1	2	2.5	4	1	1	161	1177
145315	12	angry.bmp	right	1049.22	2931.08	1915.22	849.36	865.98	0.99138	0.99138	16.6201	16.6201	16.6201	1	0	849.36	0.82278	5	D2	0	1	0	40	5	39	3	5	9	1	2	2.5	4	1	1	161	1177
145315	12	nonface.bmp	right	166.5	2881.06	1165.71	-1	-1	0.42254	0.42254	183.29	183.29	183.29	1	0	1000	1	36	D3	0	1	0	40	5	39	3	5	9	1	2	2.5	4	1	1	161	1177
145315	13	fearful.bmp	right	1049.1	2931.06	1282.31	216.46	233.08	1	1	0	0	0	1	0	216.46	0.078188	5	D2	1	1	0	40	5	39	3	5	9	1	2	2.5	4	1	1	161	1177
145315	13	nonface.bmp	left	199.84	2880.98	965.81	749.35	766.11	1	1	0	0	0	1	0	749.35	0.70512	36	D3	1	1	0	40	5	39	3	5	9	1	2	2.5	4	1	1	161	1177
145315	14	angry.bmp	left	1065.83	2914.45	1748.62	666.17	682.91	1	1	0	0	0	1	0	666.17	0.60726	5	D2	0	1	0	40	5	39	3	5	9	1	2	2.5	4	1	1	161	1177
145315	14	happy.bmp	left	199.71	2847.81	1198.94	-1	-1	0.082192	0.082192	1099.01	632.84	632.84	0.097211	1	-1	-1	36	D3	0	1	0	40	5	39	3	5	9	1	2	2.5	4	1	1	161	1177
145315	15	happy.bmp	right	1082.49	2897.82	1615.41	516.3	532.93	0.9898	0.9898	16.6299	16.6299	16.6299	1	0	516.3	0.43094	5	D2	1	1	0	40	5	39	3	5	9	1	2	2.5	4	1	1	161	1177
145315	15	fearful.bmp	left	183.22	2864.4	1182.42	-1	-1	1	1	0	0	0	1	0	1000	1	36	D3	1	1	0	40	5	39	3	5	9	1	2	2.5	4	1	1	161	1177
145315	16	angry.bmp	left	1082.47	2897.83	1665.39	566.3	582.92	1	1	0	33.24	0	1	0	566.3	0.48976	5	D2	0	1	0	40	5	39	3	5	9	1	2	2.5	4	1	1	161	1177
145315	16	happy.bmp	right	266.46	2847.81	732.76	449.68	466.31	1	1	0	0	0	1	0	449.68	0.35256	36	D3	0	1	0	40	5	39	3	5	9	1	2	2.5	4	1	1	161	1177
145315	17	angry.bmp	left	1049.22	2931.06	1532.15	466.29	482.91	0.96774	0.96774	50.05	50.05	50.05	1	0	466.29	0.37211	5	D2	1	1	0	40	5	39	3	5	9	1	2	2.5	4	1	1	161	1177
145315	17	nonface.bmp	right	199.84	2814.46	965.97	749.38	766	1	1	0	0	0	1	0	749.38	0.70515	36	D3	1	1	0	40	5	39	3	5	9	1	2	2.5	4	1	1	161	1177
145315	18	nonface.bmp	left	1065.84	2914.45	1348.92	266.45	283.2	0.95122	0.95122	49.97	49.97	49.97	1	0	266.45	0.137	5	D2	0	1	0	40	5	39	3	5	9	1	2	2.5	4	1	1	161	1177
145315	18	happy.bmp	left	168.34	2897.64	1165.7	-1	-1	0.56338	0.56338	499.6	499.6	499.6	1	0	-1	-1	36	D3	0	1	0	40	5	39	3	5	9	1	2	2.5	4	1	1	161	1177
145315	19	happy.bmp	right	1065.85	2914.45	1698.76	616.29	632.92	0.97087	0.97087	16.75	33.3699	16.75	1	0	616.29	0.54858	5	D2	1	1	0	40	5	39	3	5	9	1	2	2.5	4	1	1	161	1177
145315	19	angry.bmp	left	199.78	2863.96	1198.97	-1	-1	0.36986	0.36986	682.67	682.67	682.67	1	0	-1	-1	36	D3	1	1	0	40	5	39	3	5	9	1	2	2.5	4	1	1	161	1177
145315	20	nonface.bmp	right	1049.2	2932.25	2048.48	-1	-1	0.58871	0.58871	366.48	632.94	366.48	0.55284	1	-1	-1	5	D2	0	1	0	40	5	39	3	5	9	1	2	2.5	4	1	1	161	1177
145315	20	fearful.bmp	right	183.24	2847.74	632.91	433.03	449.65	0.92308	0.92308	50.01	33.26	33.26	1	0	433.03	0.33298	36	D3	0	1	0	40	5	39	3	5	9	1	2	2.5	4	1	1	161	1177
145315	21	nonface.bmp	right	1099.09	2881.09	1315.69	199.85	216.47	0.9875	0.9875	16.6201	33.25	16.6201	0.8481	0	199.85	0.058647	5	D2	1	1	0	40	5	39	3	5	9	1	2	2.5	4	1	1	161	1177
145315	21	fearful.bmp	left	183.1	2881.07	616.16	416.3	432.92	0.84211	0.84211	50.04	50.04	50.04	1	0	416.3	0.31329	36	D3	1	1	0	40	5	39	3	5	9	1	2	2.5	4	1	1	161	1177
145315	22	fearful.bmp	left	1049.09	2931.09	2048.33	-1	-1	0.99194	0.99194	16.6199	16.75	16.6199	1	0	1000	1	5	D2	0	1	0	40	5	39	3	5	9	1	2	2.5	4	1	1	161	1177
145315	22	fearful.bmp	right	183.22	2864.48	499.68	299.84	316.46	0.87097	0.87097	33.3701	33.3701	33.3701	1	0	299.84	0.17628	36	D3	0	1	0	40	5	39	3	5	9	1	2	2.5	4	1	1	161	1177
145315	23	nonface.bmp	left	1049.24	2931.08	2048.41	-1	-1	0.75806	0.75806	383.02	383.02	383.02	0.41466	0	-1	-1	5	D2	1	1	0	40	5	39	3	5	9	1	2	2.5	4	1	1	161	1177
145315	23	angry.bmp	right	199.85	2847.74	849.39	632.79	649.41	1	1	0	0	0	1	0	632.79	0.56799	36	D3	1	1	0	40	5	39	3	5	9	1	2	2.5	4	1	1	161	1177
145315	24	angry.bmp	right	1082.6	2897.72	1299.08	199.86	216.48	1	1	0	0	0	1	0	199.86	0.058659	5	D2	0	1	0	40	5	39	3	5	9	1	2	2.5	4	1	1	161	1177
145315	24	nonface.bmp	left	199.84	2831.06	1199.07	-1	-1	1	1	0	0	0	0.51387	0	-1	-1	36	D3	0	1	0	40	5	39	3	5	9	1	2	2.5	4	1	1	161	1177
147179	1	nonface.bmp	right	1047.76	2930	1580.13	515.26	531.88	0.09375	0.09375	1380.28	1364.16	1364.16	1	0	-1	-1	12	D1	1	1	0	33	7	34	5	6	9	1	2	4	4	1	1	360	1099
147179	1	happy.bmp	right	349.69	2831.37	1348.89	-1	-1	1	1	0	0	0	1	0	1000	1	36	D3	1	1	0	33	7	34	5	6	9	1	2	4	4	1	1	360	1099
147179	2	happy.bmp	left	1015.93	2964.9	2015.13	-1	-1	0.65574	0.65574	166.6	649.52	166.6	1	0	1000	1	12	D1	0	1	0	33	7	34	5	6	9	1	2	4	4	1	1	360	1099
147179	2	angry.bmp	right	233.09	2865.02	1232.27	-1	-1	1	1	0	0	0	1	0	1000	1	36	D3	0	1	0	33	7	34	5	6	9	1	2	4	4	1	1	360	1099
147179	3	happy.bmp	right	999.02	2982.15	1998.37	-1	-1	0	0	1998.37	1998.37	1998.37	1	0	-1	-1	12	D1	1	1	0	33	7	34	5	6	9	1	2	4	4	1	1	360	1099
147179	3	fearful.bmp	right	199.85	2881.11	1199.05	-1	-1	0.78082	0.78082	183.26	183.26	183.26	1	0	1000	1	36	D3	1	1	0	33	7	34	5	6	9	1	2	4	4	1	1	360	1099
147179	4	angry.bmp	left	983.18	2997.47	1980.58	-1	-1	0	0	1980.58	1980.58	1980.58	0	0	-1	-1	12	D1	0	1	0	33	7	34	5	6	9	1	2	4	4	1	1	360	1099
147179	4	fearful.bmp	right	183.23	2864.38	1182.43	-1	-1	1	1	0	0	0	1	0	1000	1	36	D3	0	1	0	33	7	34	5	6	9	1	2	4	4	1	1	360	1099
147179	5	fearful.bmp	right	1049.21	2931.05	2048.45	-1	-1	0.96774	0.96774	49.9099	333.08	49.9099	1	0	1000	1	12	D1	1	1	0	33	7	34	5	6	9	1	2	4	4	1	1	360	1099
147179	5	nonface.bmp	right	233.09	2881.18	1182.31	932.6	949.35	1	1	0	0	0	1	0	932.6	0.92071	36	D3	1	1	0	33	7	34	5	6	9	1	2	4	4	1	1	360	1099
147179	6	angry.bmp	left	1049.2	2931	1965.18	899.35	915.96	1	1	0	0	0	1	0	899.35	0.88159	12	D1	0	1	0	33	7	34	5	6	9	1	2	4	4	1	1	360	1099
147179	6	fearful.bmp	left	199.83	2847.8	1199.04	-1	-1	1	1	0	0	0	1	0	1000	1	36	D3	0	1	0	33	7	34	5	6	9	1	2	4	4	1	1	360	1099
147179	7	happy.bmp	left	1099.06	2881.36	1898.53	782.85	799.37	0.8	0.8	366.17	433.05	366.17	1	0	-1	-1	12	D1	1	1	0	33	7	34	5	6	9	1	2	4	4	1	1	360	1099
147179	7	nonface.bmp	right	216.47	2847.79	599.53	366.44	383.06	1	1	0	0	0	1	0	366.44	0.25464	36	D3	1	1	0	33	7	34	5	6	9	1	2	4	4	1	1	360	1099
147179	8	happy.bmp	right	1100.75	2882.2	2098.53	-1	-1	0	0	2098.53	2098.53	2098.53	1	0	-1	-1	12	D1	0	1	0	33	7	34	5	6	9	1	2	4	4	1	1	360	1099
147179	8	happy.bmp	left	216.46	2897.78	1215.69	-1	-1	1	1	0	0	0	1	0	1000	1	36	D3	0	1	0	33	7	34	5	6	9	1	2	4	4	1	1	360	1099
147179	9	happy.bmp	right	999.3	2980.78	1997.85	-1	-1	0	0	1997.85	1997.85	1997.85	1	0	-1	-1	12	D1	1	1	0	33	7	34	5	6	9	1	2	4	4	1	1	360	1099
147179	9	nonface.bmp	left	199.84	2847.67	566.28	349.69	366.31	1	1	0	0	0	1	0	349.69	0.23493	36	D3	1	1	0	33	7	34	5	6	9	1	2	4	4	1	1	360	1099
147179	10	angry.bmp	left	1033.23	2946.77	2031.19	-1	-1	0	0	2031.19	2031.19	2031.19	0	0	-1	-1	12	D1	0	1	0	33	7	34	5	6	9	1	2	4	4	1	1	360	1099
147179	10	fearful.bmp	left	249.83	2847.82	1182.44	915.99	932.61	1	1	0	0	0	1	0	915.99	0.90116	36	D3	0	1	0	33	7	34	5	6	9	1	2	4	4	1	1	360	1099
147179	11	fearful.bmp	right	1065.81	2914.35	1498.85	416.42	433.04	1	1	0	16.75	0	1	0	416.42	0.31344	12	D1	1	1	0	33	7	34	5	6	9	1	2	4	4	1	1	360	1099
147179	11	fearful.bmp	right	199.84	2847.79	1115.82	899.35	915.98	1	1	0	0	0	1	0	899.35	0.88159	36	D3	1	1	0	33	7	34	5	6	9	1	2	4	4	1	1	360	1099
147179	12	nonface.bmp	left	1082.47	2897.88	2081.74	-1	-1	0	0	2081.74	2081.74	2081.74	0	0	-1	-1	12	D1	0	1	0	33	7	34	5	6	9	1	2	4	4	1	1	360	1099
147179	12	angry.bmp	right	199.85	2847.7	1199.07	-1	-1	1	1	0	0	0	1	0	1000	1	36	D3	0	1	0	33	7	34	5	6	9	1	2	4	4	1	1	360	1099
147179	13	fearful.bmp	right	1049.22	2931.09	2048.47	-1	-1	0	0	2048.47	2048.47	2048.47	0	0	-1	-1	12	D1	1	1	0	33	7	34	5	6	9	1	2	4	4	1	1	360	1099
147179	13	angry.bmp	right	182	2914.43	1165.56	-1	-1	0	0	1165.56	1165.56	1165.56	1	0	-1	-1	36	D3	1	1	0	33	7	34	5	6	9	1	2	4	4	1	1	360	1099
147179	14	nonface.bmp	left	1051.1	2931.13	2048.44	-1	-1	0	0	2048.44	2048.44	2048.44	0	0	-1	-1	12	D1	0	1	0	33	7	34	5	6	9	1	2	4	4	1	1	360	1099
147179	14	happy.bmp	right	183.23	2864.44	1182.47	-1	-1	1	1	0	0	0	1	0	1000	1	36	D3	0	1	0	33	7	34	5	6	9	1	2	4	4	1	1	360	1099
147179	15	nonface.bmp	left	1082.82	2897.16	2081.74	-1	-1	0.0079365	0.0079365	2031.79	2031.79	2031.79	1	0	-1	-1	12	D1	1	1	0	33	7	34	5	6	9	1	2	4	4	1	1	360	1099
147179	15	angry.bmp	left	199.85	2847.82	1199.1	-1	-1	1	1	0	0	0	1	0	1000	1	36	D3	1	1	0	33	7	34	5	6	9	1	2	4	4	1	1	360	1099
147179	16	happy.bmp	right	266.45	2847.81	1265.65	-1	-1	0.8961	0.8961	99.9102	116.49	99.9102	1	0	1000	1	36	D3	0	1	0	33	7	34	5	6	9	1	2	4	4	1	1	360	1099
147179	17	nonface.bmp	left	199.84	2881.07	1049.08	832.61	849.36	1	1	0	0	0	1	0	832.61	0.80307	36	D3	1	1	0	33	7	34	5	6	9	1	2	4	4	1	1	360	1099
147179	18	happy.bmp	left	183.24	2864.43	1182.46	-1	-1	1	1	0	0	0	1	0	1000	1	36	D3	0	1	0	33	7	34	5	6	9	1	2	4	4	1	1	360	1099
147179	19	happy.bmp	left	199.9	2847.8	1199.11	-1	-1	0.94521	0.94521	49.96	49.96	49.96	1	0	1000	1	36	D3	1	1	0	33	7	34	5	6	9	1	2	4	4	1	1	360	1099
147179	20	nonface.bmp	right	199.84	2864.39	566.15	349.69	366.44	1	1	0	0	0	1	0	349.69	0.23493	36	D3	0	1	0	33	7	34	5	6	9	1	2	4	4	1	1	360	1099
147179	21	nonface.bmp	left	199.84	2864.43	516.3	299.71	316.33	1	1	0	0	0	0.90316	0	299.71	0.17613	36	D3	1	1	0	33	7	34	5	6	9	1	2	4	4	1	1	360	1099
147179	22	angry.bmp	left	183.21	2864.42	1182.42	-1	-1	1	1	0	0	0	0.85922	0	1000	1	36	D3	0	1	0	33	7	34	5	6	9	1	2	4	4	1	1	360	1099
147179	23	angry.bmp	left	199.84	2864.43	1199.06	-1	-1	1	1	0	0	0	1	0	1000	1	36	D3	1	1	0	33	7	34	5	6	9	1	2	4	4	1	1	360	1099
147179	24	fearful.bmp	left	199.84	2864.44	1199.07	-1	-1	0.87671	0.87671	133.22	133.22	133.22	1	0	1000	1	36	D3	0	1	0	33	7	34	5	6	9	1	2	4	4	1	1	360	1099
147824	1	fearful.bmp	left	1065.9	2914.55	1448.99	366.462	383.084	1	1	0	0	0	1	0	366.462	0.25466	12	D2	1	1	6	49.4737	7.35	#NULL!	#NULL!	5	7	1	1	5	#NULL!	1	#NULL!	358	#NULL!
147824	2	angry.bmp	right	999.26	2981.79	1982.92	-1	-1	0.5	0.5	1000.29	1000.29	1000.29	0.47878	0	-1	-1	12	D2	0	1	6	49.4737	7.35	#NULL!	#NULL!	5	7	1	1	5	#NULL!	1	#NULL!	358	#NULL!
147824	3	nonface.bmp	right	1015.87	2965.05	1332.34	299.85	316.468	0.91358	0.91358	83.242	83.242	83.242	1	0	299.85	0.17629	12	D2	1	1	6	49.4737	7.35	#NULL!	#NULL!	5	7	1	1	5	#NULL!	1	#NULL!	358	#NULL!
147824	4	happy.bmp	left	999.048	2981.15	1998.76	-1	-1	0.79339	0.79339	400.201	400.201	400.201	1	0	-1	-1	12	D2	0	1	6	49.4737	7.35	#NULL!	#NULL!	5	7	1	1	5	#NULL!	1	#NULL!	358	#NULL!
147824	5	nonface.bmp	left	999.227	2981.67	1365.66	349.8	366.422	0.81928	0.81928	149.985	149.985	149.985	1	0	349.8	0.23506	12	D2	1	1	6	49.4737	7.35	#NULL!	#NULL!	5	7	1	1	5	#NULL!	1	#NULL!	358	#NULL!
147824	6	angry.bmp	left	999.206	2981.22	1998.44	-1	-1	1	1	0	33.244	0	1	0	1000	1	12	D2	0	1	6	49.4737	7.35	#NULL!	#NULL!	5	7	1	1	5	#NULL!	1	#NULL!	358	#NULL!
147824	7	happy.bmp	right	1015.87	2964.36	1315.71	283.097	299.729	0.625	0.625	482.987	482.987	482.987	1	0	-1	-1	12	D2	1	1	6	49.4737	7.35	#NULL!	#NULL!	5	7	1	1	5	#NULL!	1	#NULL!	358	#NULL!
147824	8	happy.bmp	right	999.228	2981.78	1382.3	366.448	383.07	0.78571	0.78571	233.143	233.143	233.143	1	0	-1	-1	12	D2	0	1	6	49.4737	7.35	#NULL!	#NULL!	5	7	1	1	5	#NULL!	1	#NULL!	358	#NULL!
147824	9	happy.bmp	right	999.245	2981.35	1282.44	266.461	283.083	1	1	0	0	0	1	0	266.461	0.13701	12	D2	1	1	6	49.4737	7.35	#NULL!	#NULL!	5	7	1	1	5	#NULL!	1	#NULL!	358	#NULL!
147824	10	happy.bmp	left	1015.81	2964.32	2015.03	-1	-1	0	0	2015.03	2015.03	2015.03	0	0	-1	-1	12	D2	0	1	6	49.4737	7.35	#NULL!	#NULL!	5	7	1	1	5	#NULL!	1	#NULL!	358	#NULL!
147824	11	fearful.bmp	right	999.276	2982.61	1632.1	616.206	632.919	0.38384	0.38384	482.972	482.972	482.972	1	0	-1	-1	12	D2	1	1	6	49.4737	7.35	#NULL!	#NULL!	5	7	1	1	5	#NULL!	1	#NULL!	358	#NULL!
147824	12	angry.bmp	left	999.26	2981.31	1998.52	-1	-1	0.96694	0.96694	66.617	133.233	66.617	0.73333	1	-1	-1	12	D2	0	1	6	49.4737	7.35	#NULL!	#NULL!	5	7	1	1	5	#NULL!	1	#NULL!	358	#NULL!
147824	13	angry.bmp	left	999.254	2982.05	1983.02	-1	-1	0.55833	0.55833	867.26	833.898	833.898	0.55427	1	-1	-1	12	D2	1	1	6	49.4737	7.35	#NULL!	#NULL!	5	7	1	1	5	#NULL!	1	#NULL!	358	#NULL!
159250	1	fearful.bmp	left	1065.86	2914.55	1615.42	532.938	549.689	1	1	0	0	0	1	0	532.938	0.45052	5	D2	1	0	0	50	9	#NULL!	#NULL!	5	8	2	1	4.7	#NULL!	1	#NULL!	150	#NULL!
159250	2	angry.bmp	right	1016.03	2965.78	1199.26	166.606	183.227	1	1	0	0	0	1	0	166.606	0.019536	5	D2	0	0	0	50	9	#NULL!	#NULL!	5	8	2	1	4.7	#NULL!	1	#NULL!	150	#NULL!
159250	3	happy.bmp	right	999.295	2981.13	1532.24	516.321	532.946	1	1	0	0	0	1	0	516.321	0.43097	5	D2	1	0	0	50	9	#NULL!	#NULL!	5	8	2	1	4.7	#NULL!	1	#NULL!	150	#NULL!
159250	4	nonface.bmp	left	999.256	2981.05	1998.52	-1	-1	0.99174	0.99174	0	0	0	0.75003	0	1000	1	5	D2	0	0	0	50	9	#NULL!	#NULL!	5	8	2	1	4.7	#NULL!	1	#NULL!	150	#NULL!
159250	5	happy.bmp	left	999.246	2981.14	1582.16	566.282	582.907	1	1	0	0	0	1	0	566.282	0.48974	5	D2	1	0	0	50	9	#NULL!	#NULL!	5	8	2	1	4.7	#NULL!	1	#NULL!	150	#NULL!
159250	6	fearful.bmp	right	999.24	2981.16	1365.58	349.717	366.341	1	1	0	0	0	1	0	349.717	0.23496	5	D2	0	0	0	50	9	#NULL!	#NULL!	5	8	2	1	4.7	#NULL!	1	#NULL!	150	#NULL!
159250	7	nonface.bmp	right	999.282	2982.47	1265.74	249.84	266.462	0.96104	0.96104	33.372	0	0	0.65784	0	-1	-1	5	D2	1	0	0	50	9	#NULL!	#NULL!	5	8	2	1	4.7	#NULL!	1	#NULL!	150	#NULL!
159250	8	happy.bmp	left	998.377	2982.41	1997.64	-1	-1	0	0	1997.64	1997.64	1997.64	0	0	-1	-1	5	D2	0	0	0	50	9	#NULL!	#NULL!	5	8	2	1	4.7	#NULL!	1	#NULL!	150	#NULL!
159250	9	fearful.bmp	right	999.223	2981.2	1332.31	316.465	333.087	0.69136	0.69136	299.803	482.939	166.565	1	0	316.465	0.19584	5	D2	1	0	0	50	9	#NULL!	#NULL!	5	8	2	1	4.7	#NULL!	1	#NULL!	150	#NULL!
159250	10	nonface.bmp	right	999.264	2981.19	1232.53	216.64	233.219	0.57333	0.57333	482.954	366.445	366.445	1	0	-1	-1	5	D2	0	0	0	50	9	#NULL!	#NULL!	5	8	2	1	4.7	#NULL!	1	#NULL!	150	#NULL!
159250	11	angry.bmp	left	999.305	2981.17	1482.25	466.322	483.073	0.93333	0.93333	16.744	16.744	16.744	1	0	466.322	0.37214	5	D2	1	0	0	50	9	#NULL!	#NULL!	5	8	2	1	4.7	#NULL!	1	#NULL!	150	#NULL!
159250	12	nonface.bmp	left	999.283	2981.17	1998.56	-1	-1	0.80165	0.80165	183.264	283.094	83.276	0.83333	0	1000	1	5	D2	0	0	0	50	9	#NULL!	#NULL!	5	8	2	1	4.7	#NULL!	1	#NULL!	150	#NULL!
159250	13	angry.bmp	left	999.334	2983.05	1998.61	-1	-1	0.6281	0.6281	599.613	1998.61	599.613	0	0	-1	-1	5	D2	1	0	0	50	9	#NULL!	#NULL!	5	8	2	1	4.7	#NULL!	1	#NULL!	150	#NULL!
159250	14	happy.bmp	right	999.253	2981.65	1498.82	482.947	499.569	0.47253	0.47253	399.702	1199.1	399.702	1	0	-1	-1	5	D2	0	0	0	50	9	#NULL!	#NULL!	5	8	2	1	4.7	#NULL!	1	#NULL!	150	#NULL!
159250	15	angry.bmp	right	999.263	2981.11	1432.26	416.371	432.959	0.57471	0.57471	183.237	882.639	183.237	0.63959	1	-1	-1	5	D2	1	0	0	50	9	#NULL!	#NULL!	5	8	2	1	4.7	#NULL!	1	#NULL!	150	#NULL!
159250	16	fearful.bmp	left	1015.86	2964.49	2015.09	-1	-1	0.39344	0.39344	932.601	1432.29	932.601	0	0	-1	-1	5	D2	0	0	0	50	9	#NULL!	#NULL!	5	8	2	1	4.7	#NULL!	1	#NULL!	150	#NULL!
159250	17	happy.bmp	left	999.274	2981.25	1998.51	-1	-1	0.41322	0.41322	266.47	1015.87	266.466	1	0	-1	-1	5	D2	1	0	0	50	9	#NULL!	#NULL!	5	8	2	1	4.7	#NULL!	1	#NULL!	150	#NULL!
159250	18	happy.bmp	right	999.116	2981.28	1415.56	399.695	416.316	1	1	0	1415.56	0	0.070634	0	-1	-1	5	D2	0	0	0	50	9	#NULL!	#NULL!	5	8	2	1	4.7	#NULL!	1	#NULL!	150	#NULL!
159250	19	fearful.bmp	left	999.257	2981.16	1515.44	499.562	682.797	0.28261	0.28261	632.931	799.41	433.084	0.67035	1	-1	-1	5	D2	1	0	0	50	9	#NULL!	#NULL!	5	8	2	1	4.7	#NULL!	1	#NULL!	150	#NULL!
159250	20	nonface.bmp	right	999.275	2981.05	1998.52	-1	-1	0.33884	0.33884	566.299	899.386	566.299	0.6	0	-1	-1	5	D2	0	0	0	50	9	#NULL!	#NULL!	5	8	2	1	4.7	#NULL!	1	#NULL!	150	#NULL!
159250	21	angry.bmp	left	999.269	2981.32	1999.24	-1	-1	0.2314	0.2314	1316.41	1999.24	1316.41	0	0	-1	-1	5	D2	1	0	0	50	9	#NULL!	#NULL!	5	8	2	1	4.7	#NULL!	1	#NULL!	150	#NULL!
159250	22	fearful.bmp	right	1015.88	2965.18	2015.23	-1	-1	0.48361	0.48361	999.354	1082.6	999.354	1	0	-1	-1	5	D2	0	0	0	50	9	#NULL!	#NULL!	5	8	2	1	4.7	#NULL!	1	#NULL!	150	#NULL!
159250	23	nonface.bmp	left	998.854	2981.22	1983.27	-1	-1	0	0	1983.27	1983.27	1983.27	0	0	-1	-1	5	D2	1	0	0	50	9	#NULL!	#NULL!	5	8	2	1	4.7	#NULL!	1	#NULL!	150	#NULL!
159250	24	angry.bmp	right	1000.5	2981.24	1998.54	-1	-1	0	0	1998.54	1998.54	1998.54	0	0	-1	-1	5	D2	0	0	0	50	9	#NULL!	#NULL!	5	8	2	1	4.7	#NULL!	1	#NULL!	150	#NULL!
188955	1	angry.bmp	left	1049.33	2930.76	1465.64	399.69	416.31	1	1	0	0	0	1	0	399.69	0.29375	12	D2	1	#NULL!	9	#NULL!	#NULL!	#NULL!	#NULL!	#NULL!	#NULL!	1	2	3	#NULL!	#NULL!	#NULL!	361	#NULL!
188955	2	happy.bmp	right	999.2	2981.18	1998.43	-1	-1	1	1	0	0	0	1	0	1000	1	12	D2	0	#NULL!	9	#NULL!	#NULL!	#NULL!	#NULL!	#NULL!	#NULL!	1	2	3	#NULL!	#NULL!	#NULL!	361	#NULL!
188955	3	nonface.bmp	right	999.21	2980.9	1465.51	449.55	466.3	1	1	0	0	0	1	0	449.55	0.35241	12	D2	1	#NULL!	9	#NULL!	#NULL!	#NULL!	#NULL!	#NULL!	#NULL!	1	2	3	#NULL!	#NULL!	#NULL!	361	#NULL!
188955	4	fearful.bmp	left	999.21	2981.15	1748.6	732.77	749.52	1	1	0	0	0	1	0	732.77	0.68561	12	D2	0	#NULL!	9	#NULL!	#NULL!	#NULL!	#NULL!	#NULL!	#NULL!	1	2	3	#NULL!	#NULL!	#NULL!	361	#NULL!
188955	5	nonface.bmp	left	998.98	2981.37	1215.56	199.84	216.47	1	1	0	0	0	1	0	199.84	0.058635	12	D2	1	#NULL!	9	#NULL!	#NULL!	#NULL!	#NULL!	#NULL!	#NULL!	1	2	3	#NULL!	#NULL!	#NULL!	361	#NULL!
188955	6	happy.bmp	right	999.47	2980.89	1998.94	-1	-1	1	1	0	0	0	0.66669	0	-1	-1	12	D2	0	#NULL!	9	#NULL!	#NULL!	#NULL!	#NULL!	#NULL!	#NULL!	1	2	3	#NULL!	#NULL!	#NULL!	361	#NULL!
188955	7	happy.bmp	right	981.84	2997.05	1981.54	-1	-1	0.39167	0.39167	1215.16	1215.16	1215.16	0.37837	0	-1	-1	12	D2	1	#NULL!	9	#NULL!	#NULL!	#NULL!	#NULL!	#NULL!	#NULL!	1	2	3	#NULL!	#NULL!	#NULL!	361	#NULL!
188955	8	happy.bmp	left	982.72	2997.62	1598.86	599.52	616.15	0.98969	0.98969	16.6201	16.6201	16.6201	1	0	599.52	0.52885	12	D2	0	#NULL!	9	#NULL!	#NULL!	#NULL!	#NULL!	#NULL!	#NULL!	1	2	3	#NULL!	#NULL!	#NULL!	361	#NULL!
188955	9	fearful.bmp	right	999.21	2981.26	1348.91	333.08	349.7	1	1	0	0	0	1	0	333.08	0.21539	12	D2	1	#NULL!	9	#NULL!	#NULL!	#NULL!	#NULL!	#NULL!	#NULL!	1	2	3	#NULL!	#NULL!	#NULL!	361	#NULL!
188955	10	nonface.bmp	right	1000.45	2980.76	1350.01	332.94	349.69	1	1	0	0	0	1	0	332.94	0.21522	12	D2	0	#NULL!	9	#NULL!	#NULL!	#NULL!	#NULL!	#NULL!	#NULL!	1	2	3	#NULL!	#NULL!	#NULL!	361	#NULL!
188955	11	nonface.bmp	left	1032.33	2947.54	1365.52	316.45	333.2	1	1	0	0	0	1	0	316.45	0.19582	12	D2	1	#NULL!	9	#NULL!	#NULL!	#NULL!	#NULL!	#NULL!	#NULL!	1	2	3	#NULL!	#NULL!	#NULL!	361	#NULL!
188955	12	happy.bmp	left	999.35	2980.27	1399.41	383.32	400.07	0.92941	0.92941	50.1001	133.71	50.1001	1	0	383.32	0.27449	12	D2	0	#NULL!	9	#NULL!	#NULL!	#NULL!	#NULL!	#NULL!	#NULL!	1	2	3	#NULL!	#NULL!	#NULL!	361	#NULL!
188955	13	angry.bmp	left	999.24	2981.12	1998.49	-1	-1	1	1	0	16.6301	0	1	0	1000	1	12	D2	1	#NULL!	9	#NULL!	#NULL!	#NULL!	#NULL!	#NULL!	#NULL!	1	2	3	#NULL!	#NULL!	#NULL!	361	#NULL!
188955	14	fearful.bmp	left	1015.87	2964.42	2015.11	-1	-1	0.85246	0.85246	133.22	199.84	133.22	1	0	1000	1	12	D2	0	#NULL!	9	#NULL!	#NULL!	#NULL!	#NULL!	#NULL!	#NULL!	1	2	3	#NULL!	#NULL!	#NULL!	361	#NULL!
188955	15	angry.bmp	right	982.63	2997.76	1249.09	249.84	266.46	1	1	0	0	0	1	0	249.84	0.11746	12	D2	1	#NULL!	9	#NULL!	#NULL!	#NULL!	#NULL!	#NULL!	#NULL!	1	2	3	#NULL!	#NULL!	#NULL!	361	#NULL!
188955	16	angry.bmp	right	999.24	2981.14	1998.5	-1	-1	1	1	0	0	0	1	0	1000	1	12	D2	0	#NULL!	9	#NULL!	#NULL!	#NULL!	#NULL!	#NULL!	#NULL!	1	2	3	#NULL!	#NULL!	#NULL!	361	#NULL!
188955	17	happy.bmp	left	1032.62	2947.8	2031.88	-1	-1	1	1	0	0	0	1	0	1000	1	12	D2	1	#NULL!	9	#NULL!	#NULL!	#NULL!	#NULL!	#NULL!	#NULL!	1	2	3	#NULL!	#NULL!	#NULL!	361	#NULL!
188955	18	fearful.bmp	left	999.21	2980.94	1998.67	-1	-1	0.21488	0.21488	816.03	666.27	666.27	1	0	-1	-1	12	D2	0	#NULL!	9	#NULL!	#NULL!	#NULL!	#NULL!	#NULL!	#NULL!	1	2	3	#NULL!	#NULL!	#NULL!	361	#NULL!
188955	19	angry.bmp	right	999.22	2981.05	1998.44	-1	-1	1	1	0	0	0	1	0	1000	1	12	D2	1	#NULL!	9	#NULL!	#NULL!	#NULL!	#NULL!	#NULL!	#NULL!	1	2	3	#NULL!	#NULL!	#NULL!	361	#NULL!
188955	20	nonface.bmp	right	982.6	2997.7	1249.07	249.84	266.46	1	1	0	0	0	1	0	249.84	0.11746	12	D2	0	#NULL!	9	#NULL!	#NULL!	#NULL!	#NULL!	#NULL!	#NULL!	1	2	3	#NULL!	#NULL!	#NULL!	361	#NULL!
188955	21	angry.bmp	left	999.22	2981.06	1498.77	482.93	499.68	0.94505	0.94505	83.3601	83.3601	83.3601	1	0	482.93	0.39168	12	D2	1	#NULL!	9	#NULL!	#NULL!	#NULL!	#NULL!	#NULL!	#NULL!	1	2	3	#NULL!	#NULL!	#NULL!	361	#NULL!
188955	22	fearful.bmp	right	982.62	2997.74	1981.84	-1	-1	1	1	0	649.53	0	1	0	1000	1	12	D2	0	#NULL!	9	#NULL!	#NULL!	#NULL!	#NULL!	#NULL!	#NULL!	1	2	3	#NULL!	#NULL!	#NULL!	361	#NULL!
188955	23	fearful.bmp	right	1032.45	2947.68	2031.65	-1	-1	0.42276	0.42276	1182.42	1082.56	1082.56	1	0	-1	-1	12	D2	1	#NULL!	9	#NULL!	#NULL!	#NULL!	#NULL!	#NULL!	#NULL!	1	2	3	#NULL!	#NULL!	#NULL!	361	#NULL!
188955	24	nonface.bmp	left	999.23	2982.01	1582.27	566.41	583.15	0.66667	0.66667	433.18	366.57	366.57	1	0	-1	-1	12	D2	0	#NULL!	9	#NULL!	#NULL!	#NULL!	#NULL!	#NULL!	#NULL!	1	2	3	#NULL!	#NULL!	#NULL!	361	#NULL!
189269	1	angry.bmp	right	1065.82	2914.36	1365.5	283.06	299.68	1	1	0	0	0	1	0	283.06	0.15654	7	D2	1	0	6	22	0	22	0	5	9	1	2	5	3	1	1	219	1120
189269	1	happy.bmp	left	199.84	2847.31	1198.69	-1	-1	1	1	0	0	0	1	0	1000	1	36	D3	1	0	6	22	0	22	0	5	9	1	2	5	3	1	1	219	1120
189269	2	fearful.bmp	left	999.2	2980.89	1448.88	432.93	449.55	0.98864	0.98864	16.6201	16.6201	16.6201	1	0	432.93	0.33286	7	D2	0	0	6	22	0	22	0	5	9	1	2	5	3	1	1	219	1120
189269	2	fearful.bmp	right	183.22	2847.09	1182.44	-1	-1	1	1	0	0	0	1	0	1000	1	36	D3	0	0	6	22	0	22	0	5	9	1	2	5	3	1	1	219	1120
189269	3	angry.bmp	right	982.45	2997.57	1348.9	349.7	366.32	0.9878	0.9878	16.6299	0	0	1	0	349.7	0.23494	7	D2	1	0	6	22	0	22	0	5	9	1	2	5	3	1	1	219	1120
189269	3	fearful.bmp	left	200.11	2847.88	916.12	699.38	716.01	1	1	0	0	0	1	0	699.38	0.64633	36	D3	1	0	6	22	0	22	0	5	9	1	2	5	3	1	1	219	1120
189269	4	nonface.bmp	left	1032.6	2947.7	1299.07	249.85	266.48	0.82278	0.82278	166.61	166.61	166.61	1	0	249.85	0.11747	7	D2	0	0	6	22	0	22	0	5	9	1	2	5	3	1	1	219	1120
189269	4	happy.bmp	left	199.72	2864.89	1115.98	899.64	916.26	1	1	0	0	0	1	0	899.64	0.88193	36	D3	0	0	6	22	0	22	0	5	9	1	2	5	3	1	1	219	1120
189269	5	happy.bmp	right	1015.85	2964.43	1282.31	249.83	266.45	0.80769	0.80769	149.89	149.89	149.89	1	0	249.83	0.11745	7	D2	1	0	6	22	0	22	0	5	9	1	2	5	3	1	1	219	1120
189269	5	angry.bmp	right	98.6699	2947.95	1098.34	-1	-1	0.49254	0.49254	499.42	499.42	499.42	1	0	-1	-1	36	D3	1	0	6	22	0	22	0	5	9	1	2	5	3	1	1	219	1120
189269	6	fearful.bmp	left	982.59	2997.64	1348.91	349.7	366.32	1	1	0	0	0	1	0	349.7	0.23494	7	D2	0	0	6	22	0	22	0	5	9	1	2	5	3	1	1	219	1120
189269	6	fearful.bmp	right	199.98	2847.86	865.89	649.4	666.02	1	1	0	0	0	1	0	649.4	0.58753	36	D3	0	0	6	22	0	22	0	5	9	1	2	5	3	1	1	219	1120
189269	7	angry.bmp	left	982.6	2997.7	1448.91	449.69	466.31	0.92045	0.92045	49.97	49.97	49.97	1	0	449.69	0.35258	7	D2	1	0	6	22	0	22	0	5	9	1	2	5	3	1	1	219	1120
189269	7	happy.bmp	right	183.1	2863.78	1082.49	882.77	899.52	1	1	0	0	0	1	0	882.77	0.86208	36	D3	1	0	6	22	0	22	0	5	9	1	2	5	3	1	1	219	1120
189269	8	fearful.bmp	right	982.59	2997.61	1282.42	283.21	299.83	0.98718	0.98718	16.5901	16.5901	16.5901	1	0	283.21	0.15672	7	D2	0	0	6	22	0	22	0	5	9	1	2	5	3	1	1	219	1120
189269	8	nonface.bmp	right	216.47	2847.87	582.93	349.84	366.46	1	1	0	0	0	1	0	349.84	0.23511	36	D3	0	0	6	22	0	22	0	5	9	1	2	5	3	1	1	219	1120
189269	9	happy.bmp	left	982.6	2997.65	1382.29	383.06	399.68	1	1	0	0	0	1	0	383.06	0.27419	7	D2	1	0	6	22	0	22	0	5	9	1	2	5	3	1	1	219	1120
189269	9	fearful.bmp	left	166.79	2897.14	1150.33	-1	-1	0.21429	0.21429	866	950.74	866	1	0	-1	-1	36	D3	1	0	6	22	0	22	0	5	9	1	2	5	3	1	1	219	1120
189269	10	happy.bmp	left	999.22	2981.26	1332.29	316.45	333.07	1	1	0	0	0	1	0	316.45	0.19582	7	D2	0	0	6	22	0	22	0	5	9	1	2	5	3	1	1	219	1120
189269	10	happy.bmp	left	200.21	2864	1199.68	-1	-1	0.82192	0.82192	166.55	166.55	166.55	1	0	1000	1	36	D3	0	0	6	22	0	22	0	5	9	1	2	5	3	1	1	219	1120
189269	11	nonface.bmp	right	999.21	2981.02	1382.27	366.44	383.08	0.96429	0.96429	49.98	49.98	49.98	1	0	366.44	0.25464	7	D2	1	0	6	22	0	22	0	5	9	1	2	5	3	1	1	219	1120
189269	11	angry.bmp	left	216.6	2849.25	1215.83	-1	-1	1	1	0	0	0	1	0	1000	1	36	D3	1	0	6	22	0	22	0	5	9	1	2	5	3	1	1	219	1120
189269	12	angry.bmp	right	1015.85	2964.35	2015.07	-1	-1	0.96721	0.96721	16.6699	16.6699	16.6699	1	0	1000	1	7	D2	0	0	6	22	0	22	0	5	9	1	2	5	3	1	1	219	1120
189269	12	nonface.bmp	left	199.84	2863.71	1082.6	866.02	882.64	1	1	0	0	0	1	0	866.02	0.84238	36	D3	0	0	6	22	0	22	0	5	9	1	2	5	3	1	1	219	1120
189269	13	angry.bmp	left	999.22	2981.01	1415.53	399.67	416.29	1	1	0	0	0	1	0	399.67	0.29373	7	D2	1	0	6	22	0	22	0	5	9	1	2	5	3	1	1	219	1120
189269	13	angry.bmp	right	183.6	2847.12	1182.59	-1	-1	1	1	0	0	0	1	0	1000	1	36	D3	1	0	6	22	0	22	0	5	9	1	2	5	3	1	1	219	1120
189269	14	nonface.bmp	right	982.57	2997.6	1232.4	233.21	249.84	1	1	0	0	0	1	0	233.21	0.097894	7	D2	0	0	6	22	0	22	0	5	9	1	2	5	3	1	1	219	1120
189269	14	happy.bmp	right	199.72	2813.86	1082.18	865.84	882.48	0.83333	0.83333	133.21	599.51	133.21	1	0	865.84	0.84216	36	D3	0	0	6	22	0	22	0	5	9	1	2	5	3	1	1	219	1120
189269	15	nonface.bmp	right	1015.96	2964.25	1265.67	233.09	249.84	1	1	0	0	0	1	0	233.09	0.097753	7	D2	1	0	6	22	0	22	0	5	9	1	2	5	3	1	1	219	1120
189269	15	nonface.bmp	left	199.84	2864.45	549.54	333.08	349.84	1	1	0	0	0	1	0	333.08	0.21539	36	D3	1	0	6	22	0	22	0	5	9	1	2	5	3	1	1	219	1120
189269	16	happy.bmp	left	982.46	2997.64	1248.92	249.72	266.46	1	1	0	0	0	1	0	249.72	0.11732	7	D2	0	0	6	22	0	22	0	5	9	1	2	5	3	1	1	219	1120
189269	16	fearful.bmp	left	216.45	2848.29	1215.68	-1	-1	0.64865	0.64865	399.67	0	0	1	0	1000	1	36	D3	0	0	6	22	0	22	0	5	9	1	2	5	3	1	1	219	1120
189269	17	fearful.bmp	right	999.22	2980.97	1398.89	383.05	399.67	1	1	0	0	0	1	0	383.05	0.27418	7	D2	1	0	6	22	0	22	0	5	9	1	2	5	3	1	1	219	1120
189269	17	nonface.bmp	right	166.48	2780.92	716.16	532.99	549.61	0.75	0.75	183.14	183.14	183.14	1	0	532.99	0.45058	36	D3	1	0	6	22	0	22	0	5	9	1	2	5	3	1	1	219	1120
189269	18	nonface.bmp	left	999.22	2981.05	1382.29	366.45	383.07	1	1	0	0	0	1	0	366.45	0.25465	7	D2	0	0	6	22	0	22	0	5	9	1	2	5	3	1	1	219	1120
189269	18	happy.bmp	right	149.84	2964.93	1149.68	-1	-1	0.41429	0.41429	550.78	683.68	550.78	1	0	-1	-1	36	D3	0	0	6	22	0	22	0	5	9	1	2	5	3	1	1	219	1120
189269	19	nonface.bmp	left	999.23	2981.06	1532.14	516.27	532.9	0.90323	0.90323	99.8401	99.8401	99.8401	1	0	516.27	0.43091	7	D2	1	0	6	22	0	22	0	5	9	1	2	5	3	1	1	219	1120
189269	19	angry.bmp	right	199.84	2847.25	1198.64	-1	-1	0.38356	0.38356	748.83	748.83	748.83	1	0	-1	-1	36	D3	1	0	6	22	0	22	0	5	9	1	2	5	3	1	1	219	1120
189269	20	happy.bmp	right	999.21	2980.89	1382.28	366.32	382.94	0.95238	0.95238	49.98	49.98	49.98	1	0	366.32	0.25449	7	D2	0	0	6	22	0	22	0	5	9	1	2	5	3	1	1	219	1120
189269	20	nonface.bmp	right	216.58	2848.36	1215.67	-1	-1	0.054054	0.054054	1165.68	1149.06	1149.06	1	0	-1	-1	36	D3	0	0	6	22	0	22	0	5	9	1	2	5	3	1	1	219	1120
189269	21	happy.bmp	right	982.45	2997.62	1298.9	299.7	316.45	1	1	0	0	0	1	0	299.7	0.17612	7	D2	1	0	6	22	0	22	0	5	9	1	2	5	3	1	1	219	1120
189269	21	angry.bmp	left	233.22	2847.89	716.15	466.31	482.94	1	1	0	0	0	1	0	466.31	0.37213	36	D3	1	0	6	22	0	22	0	5	9	1	2	5	3	1	1	219	1120
189269	22	fearful.bmp	right	999.19	2980.84	1265.65	249.71	266.46	1	1	0	0	0	1	0	249.71	0.11731	7	D2	0	0	6	22	0	22	0	5	9	1	2	5	3	1	1	219	1120
189269	22	nonface.bmp	left	183.1	2847.16	582.93	383.08	399.7	1	1	0	0	0	1	0	383.08	0.27421	36	D3	0	0	6	22	0	22	0	5	9	1	2	5	3	1	1	219	1120
189269	23	angry.bmp	left	982.6	2997.66	1315.67	316.45	333.07	1	1	0	0	0	1	0	316.45	0.19582	7	D2	1	0	6	22	0	22	0	5	9	1	2	5	3	1	1	219	1120
189269	23	angry.bmp	left	200.1	2864.86	965.88	749.16	765.78	1	1	0	0	0	1	0	749.16	0.70489	36	D3	1	0	6	22	0	22	0	5	9	1	2	5	3	1	1	219	1120
189269	24	fearful.bmp	left	982.46	2997.68	1981.69	-1	-1	0.83333	0.83333	249.86	249.86	249.86	1	0	-1	-1	7	D2	0	0	6	22	0	22	0	5	9	1	2	5	3	1	1	219	1120
189269	24	fearful.bmp	right	199.97	2830.96	716.51	499.79	516.43	1	1	0	0	0	1	0	499.79	0.41152	36	D3	0	0	6	22	0	22	0	5	9	1	2	5	3	1	1	219	1120
200969	1	happy.bmp	right	1082.4	2897.69	1465.46	366.43	383.06	0.91011	0.91011	133.23	149.85	133.23	1	0	366.43	0.25462	12	D1	1	0	0	30	10	22	2	6	9	1	2	4.5	5	1	1	366	1115
200969	1	happy.bmp	right	216.59	2830.95	699.5	466.28	482.9	1	1	0	0	0	1	0	466.28	0.37209	36	D3	1	0	0	30	10	22	2	6	9	1	2	4.5	5	1	1	366	1115
200969	2	happy.bmp	left	999.19	2980.89	1848.39	832.58	849.34	1	1	0	0	0	1	0	832.58	0.80304	12	D1	0	0	0	30	10	22	2	6	9	1	2	4.5	5	1	1	366	1115
200969	2	happy.bmp	left	199.84	2847.69	832.72	616.24	632.87	1	1	0	0	0	1	0	616.24	0.54852	36	D3	0	0	0	30	10	22	2	6	9	1	2	4.5	5	1	1	366	1115
200969	3	fearful.bmp	left	1032.55	2947.57	1548.83	499.66	516.27	1	1	0	0	0	1	0	499.66	0.41136	12	D1	1	0	0	30	10	22	2	6	9	1	2	4.5	5	1	1	366	1115
200969	3	angry.bmp	left	216.45	2864.35	1215.65	-1	-1	1	1	0	0	0	1	0	1000	1	36	D3	1	0	0	30	10	22	2	6	9	1	2	4.5	5	1	1	366	1115
200969	4	fearful.bmp	right	999.18	2980.96	1931.77	915.97	932.59	0.91453	0.91453	166.57	166.57	166.57	1	0	915.97	0.90114	12	D1	0	0	0	30	10	22	2	6	9	1	2	4.5	5	1	1	366	1115
200969	4	fearful.bmp	right	216.47	2847.73	849.23	616.14	632.89	1	1	0	0	0	1	0	616.14	0.5484	36	D3	0	0	0	30	10	22	2	6	9	1	2	4.5	5	1	1	366	1115
200969	5	nonface.bmp	left	999.22	2980.87	1299.04	283.07	299.7	1	1	0	0	0	1	0	283.07	0.15655	12	D1	1	0	0	30	10	22	2	6	9	1	2	4.5	5	1	1	366	1115
200969	5	nonface.bmp	right	216.59	2847.76	1215.79	-1	-1	1	1	0	0	0	1	0	1000	1	36	D3	1	0	0	30	10	22	2	6	9	1	2	4.5	5	1	1	366	1115
200969	6	nonface.bmp	left	1015.83	2964.35	1398.89	366.44	383.06	1	1	0	0	0	1	0	366.44	0.25464	12	D1	0	0	0	30	10	22	2	6	9	1	2	4.5	5	1	1	366	1115
200969	6	happy.bmp	right	199.84	2880.97	1082.55	865.96	882.58	1	1	0	0	0	1	0	865.96	0.84231	36	D3	0	0	0	30	10	22	2	6	9	1	2	4.5	5	1	1	366	1115
200969	7	angry.bmp	right	1032.58	2947.59	2031.78	-1	-1	1	1	0	0	0	1	0	1000	1	12	D1	1	0	0	30	10	22	2	6	9	1	2	4.5	5	1	1	366	1115
200969	7	happy.bmp	left	183.22	2864.36	732.76	532.92	549.54	1	1	0	0	0	1	0	532.92	0.45049	36	D3	1	0	0	30	10	22	2	6	9	1	2	4.5	5	1	1	366	1115
200969	8	happy.bmp	right	999.17	2980.84	1998.37	-1	-1	1	1	0	0	0	1	0	1000	1	12	D1	0	0	0	30	10	22	2	6	9	1	2	4.5	5	1	1	366	1115
200969	8	fearful.bmp	right	233.09	2847.6	499.53	249.7	266.45	1	1	0	0	0	1	0	249.7	0.11729	36	D3	0	0	0	30	10	22	2	6	9	1	2	4.5	5	1	1	366	1115
200969	9	fearful.bmp	left	999.19	2980.84	1998.39	-1	-1	1	1	0	0	0	1	0	1000	1	12	D1	1	0	0	30	10	22	2	6	9	1	2	4.5	5	1	1	366	1115
200969	9	nonface.bmp	left	199.83	2847.75	649.51	433.06	449.68	1	1	0	0	0	1	0	433.06	0.33301	36	D3	1	0	0	30	10	22	2	6	9	1	2	4.5	5	1	1	366	1115
200969	10	fearful.bmp	right	999.2	2981	1998.4	-1	-1	1	1	0	0	0	1	0	1000	1	12	D1	0	0	0	30	10	22	2	6	9	1	2	4.5	5	1	1	366	1115
200969	10	angry.bmp	right	216.45	2831.1	1215.65	-1	-1	1	1	0	0	0	1	0	1000	1	36	D3	0	0	0	30	10	22	2	6	9	1	2	4.5	5	1	1	366	1115
200969	11	angry.bmp	left	982.58	2997.63	1981.81	-1	-1	1	1	0	0	0	1	0	1000	1	12	D1	1	0	0	30	10	22	2	6	9	1	2	4.5	5	1	1	366	1115
200969	11	fearful.bmp	left	199.83	2864.34	1199.02	-1	-1	1	1	0	0	0	1	0	1000	1	36	D3	1	0	0	30	10	22	2	6	9	1	2	4.5	5	1	1	366	1115
200969	12	nonface.bmp	right	999.21	2981.03	1382.28	366.45	383.08	1	1	0	0	0	1	0	366.45	0.25465	12	D1	0	0	0	30	10	22	2	6	9	1	2	4.5	5	1	1	366	1115
200969	12	nonface.bmp	left	266.45	2847.72	1265.64	-1	-1	1	1	0	0	0	1	0	1000	1	36	D3	0	0	0	30	10	22	2	6	9	1	2	4.5	5	1	1	366	1115
200969	13	fearful.bmp	left	999.21	2981.02	1998.44	-1	-1	1	1	0	0	0	1	0	1000	1	12	D1	1	0	0	30	10	22	2	6	9	1	2	4.5	5	1	1	366	1115
200969	13	angry.bmp	right	216.47	2847.73	815.97	582.89	599.51	1	1	0	0	0	1	0	582.89	0.50928	36	D3	1	0	0	30	10	22	2	6	9	1	2	4.5	5	1	1	366	1115
200969	14	nonface.bmp	left	982.58	2997.6	1332.27	333.06	349.68	1	1	0	0	0	1	0	333.06	0.21536	12	D1	0	0	0	30	10	22	2	6	9	1	2	4.5	5	1	1	366	1115
200969	14	happy.bmp	right	199.84	2880.95	749.34	532.88	549.51	1	1	0	0	0	1	0	532.88	0.45045	36	D3	0	0	0	30	10	22	2	6	9	1	2	4.5	5	1	1	366	1115
200969	15	angry.bmp	right	982.48	2997.63	1981.7	-1	-1	1	1	0	0	0	1	0	1000	1	12	D1	1	0	0	30	10	22	2	6	9	1	2	4.5	5	1	1	366	1115
200969	15	fearful.bmp	right	183.2	2864.34	666.11	466.16	482.91	0.97561	0.97561	16.75	49.99	0	0.77505	0	466.16	0.37195	36	D3	1	0	0	30	10	22	2	6	9	1	2	4.5	5	1	1	366	1115
200969	16	angry.bmp	right	999.21	2980.95	1998.43	-1	-1	1	1	0	0	0	1	0	1000	1	12	D1	0	0	0	30	10	22	2	6	9	1	2	4.5	5	1	1	366	1115
200969	16	angry.bmp	left	199.84	2847.72	1198.91	-1	-1	1	1	0	0	0	1	0	1000	1	36	D3	0	0	0	30	10	22	2	6	9	1	2	4.5	5	1	1	366	1115
200969	17	nonface.bmp	right	982.45	2997.9	1981.65	-1	-1	0.94167	0.94167	116.47	116.47	116.47	1	0	1000	1	12	D1	1	0	0	30	10	22	2	6	9	1	2	4.5	5	1	1	366	1115
200969	17	nonface.bmp	right	183.23	2880.96	965.95	766.1	782.72	1	1	0	0	0	1	0	766.1	0.72482	36	D3	1	0	0	30	10	22	2	6	9	1	2	4.5	5	1	1	366	1115
200969	18	angry.bmp	left	999.22	2980.99	1998.42	-1	-1	1	1	0	0	0	1	0	1000	1	12	D1	0	0	0	30	10	22	2	6	9	1	2	4.5	5	1	1	366	1115
200969	18	angry.bmp	right	183.08	2847.61	1182.28	-1	-1	1	1	0	0	0	1	0	1000	1	36	D3	0	0	0	30	10	22	2	6	9	1	2	4.5	5	1	1	366	1115
200969	19	angry.bmp	left	982.47	2997.64	1981.69	-1	-1	1	1	0	0	0	1	0	1000	1	12	D1	1	0	0	30	10	22	2	6	9	1	2	4.5	5	1	1	366	1115
200969	19	angry.bmp	left	183.21	2864.32	566.13	366.3	383.04	1	1	0	0	0	1	0	366.3	0.25447	36	D3	1	0	0	30	10	22	2	6	9	1	2	4.5	5	1	1	366	1115
200969	20	nonface.bmp	right	982.58	2997.66	1981.81	-1	-1	0.825	0.825	199.83	199.83	199.83	1	0	1000	1	12	D1	0	0	0	30	10	22	2	6	9	1	2	4.5	5	1	1	366	1115
200969	20	happy.bmp	left	183.09	2864.37	699.38	499.54	516.17	1	1	0	0	0	1	0	499.54	0.41122	36	D3	0	0	0	30	10	22	2	6	9	1	2	4.5	5	1	1	366	1115
200969	21	happy.bmp	left	999.23	2981.56	1998.44	-1	-1	0.82645	0.82645	349.68	216.47	216.47	1	0	-1	-1	12	D1	1	0	0	30	10	22	2	6	9	1	2	4.5	5	1	1	366	1115
200969	21	fearful.bmp	left	183.21	2864.38	965.97	766.14	782.76	1	1	0	0	0	1	0	766.14	0.72487	36	D3	1	0	0	30	10	22	2	6	9	1	2	4.5	5	1	1	366	1115
200969	22	happy.bmp	right	982.58	2997.64	1981.8	-1	-1	1	1	0	16.6299	0	1	0	1000	1	12	D1	0	0	0	30	10	22	2	6	9	1	2	4.5	5	1	1	366	1115
200969	22	nonface.bmp	right	183.23	2864.37	632.89	433.05	449.67	1	1	0	0	0	1	0	433.05	0.333	36	D3	0	0	0	30	10	22	2	6	9	1	2	4.5	5	1	1	366	1115
200969	23	fearful.bmp	right	999.23	2980.98	1998.44	-1	-1	1	1	0	49.99	0	1	0	1000	1	12	D1	1	0	0	30	10	22	2	6	9	1	2	4.5	5	1	1	366	1115
200969	23	fearful.bmp	left	199.83	2880.97	1015.96	799.38	816	1	1	0	0	0	1	0	799.38	0.76398	36	D3	1	0	0	30	10	22	2	6	9	1	2	4.5	5	1	1	366	1115
200969	24	happy.bmp	left	999.23	2981.01	1998.55	-1	-1	0.70248	0.70248	199.85	199.85	199.85	1	0	1000	1	12	D1	0	0	0	30	10	22	2	6	9	1	2	4.5	5	1	1	366	1115
200969	24	nonface.bmp	left	216.47	2847.62	666.14	432.93	449.55	0.95122	0.95122	16.6699	16.6699	16.6699	0.8499	0	432.93	0.33286	36	D3	0	0	0	30	10	22	2	6	9	1	2	4.5	5	1	1	366	1115
201610	1	happy.bmp	left	1332.28	2647.86	2331.51	-1	-1	1	1	0	0	0	1	0	-1	-1	7	D1	1	0	0	56	9	59	13	6	8	1	2	4.8	4	1	1	209	1093
201610	1	happy.bmp	left	266.46	2847.78	566.28	283.19	299.81	1	1	0	0	0	1	0	283.19	0.15669	36	D3	1	0	0	56	9	59	13	6	8	1	2	4.8	4	1	1	209	1093
201610	2	nonface.bmp	left	1032.59	2947.92	1615.5	566.29	582.91	1	1	0	0	0	1	0	566.29	0.48975	7	D1	0	0	0	56	9	59	13	6	8	1	2	4.8	4	1	1	209	1093
201610	2	fearful.bmp	left	216.59	2847.78	1032.59	799.38	815.99	1	1	0	0	0	1	0	799.38	0.76398	36	D3	0	0	0	56	9	59	13	6	8	1	2	4.8	4	1	1	209	1093
201610	3	nonface.bmp	right	999.21	2981.04	1432.15	416.32	433.07	0.96552	0.96552	49.9802	49.9802	49.9802	1	0	416.32	0.31332	7	D1	1	0	0	56	9	59	13	6	8	1	2	4.8	4	1	1	209	1093
201610	3	angry.bmp	left	199.85	2864.42	1199.05	-1	-1	1	1	0	0	0	1	0	1000	1	36	D3	1	0	0	56	9	59	13	6	8	1	2	4.8	4	1	1	209	1093
201610	4	happy.bmp	right	999.22	2981.06	1249.07	233.22	249.83	1	1	0	0	0	1	0	233.22	0.097906	7	D1	0	0	0	56	9	59	13	6	8	1	2	4.8	4	1	1	209	1093
201610	4	angry.bmp	right	199.85	2864.42	849.24	632.77	649.52	1	1	0	0	0	1	0	632.77	0.56796	36	D3	0	0	0	56	9	59	13	6	8	1	2	4.8	4	1	1	209	1093
201610	5	fearful.bmp	left	999.22	2981.02	1565.38	549.54	566.16	1	1	0	0	0	1	0	549.54	0.47005	7	D1	1	0	0	56	9	59	13	6	8	1	2	4.8	4	1	1	209	1093
201610	5	fearful.bmp	right	199.85	2830.99	1049.1	832.63	849.34	0.84375	0.84375	166.5	149.87	149.87	1	0	832.63	0.80309	36	D3	1	0	0	56	9	59	13	6	8	1	2	4.8	4	1	1	209	1093
201610	6	angry.bmp	right	999.21	2981.02	1448.89	433.06	449.68	1	1	0	0	0	1	0	433.06	0.33301	7	D1	0	0	0	56	9	59	13	6	8	1	2	4.8	4	1	1	209	1093
201610	6	nonface.bmp	right	199.83	2847.78	1199.04	-1	-1	1	1	0	0	0	1	0	1000	1	36	D3	0	0	0	56	9	59	13	6	8	1	2	4.8	4	1	1	209	1093
201610	7	angry.bmp	left	982.6	2997.65	1249.06	249.83	266.46	1	1	0	0	0	1	0	249.83	0.11745	7	D1	1	0	0	56	9	59	13	6	8	1	2	4.8	4	1	1	209	1093
201610	7	angry.bmp	right	199.84	2847.76	716.01	499.54	516.29	1	1	0	0	0	1	0	499.54	0.41122	36	D3	1	0	0	56	9	59	13	6	8	1	2	4.8	4	1	1	209	1093
201610	8	nonface.bmp	right	1015.82	2964.4	1415.51	383.06	399.68	1	1	0	0	0	1	0	383.06	0.27419	7	D1	0	0	0	56	9	59	13	6	8	1	2	4.8	4	1	1	209	1093
201610	8	angry.bmp	right	233.08	2847.64	632.76	382.94	399.68	1	1	0	0	0	1	0	382.94	0.27405	36	D3	0	0	0	56	9	59	13	6	8	1	2	4.8	4	1	1	209	1093
201610	9	angry.bmp	right	982.59	2997.68	1981.8	982.59	999.21	0.99167	0.99167	16.6301	16.6301	16.6301	0.85716	1	-1	-1	7	D1	1	0	0	56	9	59	13	6	8	1	2	4.8	4	1	1	209	1093
201610	9	happy.bmp	right	199.85	2847.78	799.38	582.9	599.52	1	1	0	0	0	1	0	582.9	0.50929	36	D3	1	0	0	56	9	59	13	6	8	1	2	4.8	4	1	1	209	1093
201610	10	fearful.bmp	right	999.2	2981.05	1382.28	366.46	383.07	1	1	0	0	0	1	0	366.46	0.25466	7	D1	0	0	0	56	9	59	13	6	8	1	2	4.8	4	1	1	209	1093
201610	10	angry.bmp	left	199.85	2847.79	799.4	582.93	599.55	1	1	0	0	0	1	0	582.93	0.50933	36	D3	0	0	0	56	9	59	13	6	8	1	2	4.8	4	1	1	209	1093
201610	11	nonface.bmp	left	999.19	2981	1432.24	416.43	433.06	1	1	0	0	0	1	0	416.43	0.31345	7	D1	1	0	0	56	9	59	13	6	8	1	2	4.8	4	1	1	209	1093
201610	11	fearful.bmp	right	199.84	2847.76	849.36	632.89	649.51	1	1	0	0	0	1	0	632.89	0.56811	36	D3	1	0	0	56	9	59	13	6	8	1	2	4.8	4	1	1	209	1093
201610	12	fearful.bmp	left	999.2	2981.04	1432.13	416.31	432.94	1	1	0	0	0	1	0	416.31	0.31331	7	D1	0	0	0	56	9	59	13	6	8	1	2	4.8	4	1	1	209	1093
201610	12	nonface.bmp	left	183.09	2864.42	1032.47	832.63	849.25	1	1	0	0	0	1	0	832.63	0.80309	36	D3	0	0	0	56	9	59	13	6	8	1	2	4.8	4	1	1	209	1093
201610	13	angry.bmp	left	999.19	2980.89	1382.26	366.32	382.94	1	1	0	0	0	1	0	366.32	0.25449	7	D1	1	0	0	56	9	59	13	6	8	1	2	4.8	4	1	1	209	1093
201610	13	happy.bmp	right	183.21	2847.8	532.92	333.08	349.82	1	1	0	0	0	1	0	333.08	0.21539	36	D3	1	0	0	56	9	59	13	6	8	1	2	4.8	4	1	1	209	1093
201610	14	angry.bmp	left	999.22	2980.93	1365.67	349.7	366.31	1	1	0	0	0	1	0	349.7	0.23494	7	D1	0	0	0	56	9	59	13	6	8	1	2	4.8	4	1	1	209	1093
201610	14	nonface.bmp	left	216.46	2831.11	716	482.91	499.66	1	1	0	0	0	1	0	482.91	0.39166	36	D3	0	0	0	56	9	59	13	6	8	1	2	4.8	4	1	1	209	1093
201610	15	fearful.bmp	right	1032.46	2947.78	1298.92	249.84	266.46	0.86076	0.86076	166.46	166.46	166.46	1	0	249.84	0.11746	7	D1	1	0	0	56	9	59	13	6	8	1	2	4.8	4	1	1	209	1093
201610	15	fearful.bmp	right	199.85	2864.89	599.53	382.93	399.68	1	1	0	0	0	1	0	382.93	0.27404	36	D3	1	0	0	56	9	59	13	6	8	1	2	4.8	4	1	1	209	1093
201610	16	fearful.bmp	right	999.23	2981.09	1248.95	233.1	249.85	0.96053	0.96053	33.3699	33.3699	33.3699	1	0	233.1	0.097765	7	D1	0	0	0	56	9	59	13	6	8	1	2	4.8	4	1	1	209	1093
201610	16	fearful.bmp	left	233.1	2864.42	532.92	283.2	299.82	1	1	0	0	0	1	0	283.2	0.15671	36	D3	0	0	0	56	9	59	13	6	8	1	2	4.8	4	1	1	209	1093
201610	17	happy.bmp	right	1032.59	2947.63	1465.51	416.3	432.93	1	1	0	0	0	1	0	416.3	0.31329	7	D1	1	0	0	56	9	59	13	6	8	1	2	4.8	4	1	1	209	1093
201610	17	happy.bmp	right	216.61	2847.8	532.92	299.69	316.44	1	1	0	0	0	1	0	299.69	0.17611	36	D3	1	0	0	56	9	59	13	6	8	1	2	4.8	4	1	1	209	1093
201610	18	happy.bmp	right	999.21	2981.05	1382.27	366.44	383.07	1	1	0	0	0	0.83138	0	366.44	0.25464	7	D1	0	0	0	56	9	59	13	6	8	1	2	4.8	4	1	1	209	1093
201610	18	angry.bmp	left	199.85	2831.21	549.54	333.07	349.82	0.91176	0.91176	50.03	50.03	50.03	0.66658	0	-1	-1	36	D3	0	0	0	56	9	59	13	6	8	1	2	4.8	4	1	1	209	1093
201610	19	nonface.bmp	left	999.22	2981.02	1415.54	399.69	416.31	1	1	0	0	0	1	0	399.69	0.29375	7	D1	1	0	0	56	9	59	13	6	8	1	2	4.8	4	1	1	209	1093
201610	19	nonface.bmp	right	149.38	2914.45	1148.89	-1	-1	0	0	1148.89	1148.89	1148.89	0	0	-1	-1	36	D3	1	0	0	56	9	59	13	6	8	1	2	4.8	4	1	1	209	1093
201610	20	fearful.bmp	left	982.58	2997.66	1432.26	433.06	449.69	1	1	0	0	0	0.79067	0	433.06	0.33301	7	D1	0	0	0	56	9	59	13	6	8	1	2	4.8	4	1	1	209	1093
201610	20	happy.bmp	left	199.83	2864.45	449.67	233.1	249.72	1	1	0	33.25	0	1	0	233.1	0.097765	36	D3	0	0	0	56	9	59	13	6	8	1	2	4.8	4	1	1	209	1093
201610	21	happy.bmp	left	982.6	2997.64	1382.28	383.06	399.69	0.60714	0.60714	549.67	549.67	549.67	1	0	-1	-1	7	D1	1	0	0	56	9	59	13	6	8	1	2	4.8	4	1	1	209	1093
201610	21	happy.bmp	left	199.85	2847.8	666.15	449.67	466.29	1	1	0	0	0	1	0	449.67	0.35255	36	D3	1	0	0	56	9	59	13	6	8	1	2	4.8	4	1	1	209	1093
201610	22	happy.bmp	left	982.58	2997.64	1981.79	-1	-1	1	1	0	0	0	1	0	1000	1	7	D1	0	0	0	56	9	59	13	6	8	1	2	4.8	4	1	1	209	1093
201610	22	nonface.bmp	right	183.11	2848.16	566.16	366.32	382.94	1	1	0	0	0	1	0	366.32	0.25449	36	D3	0	0	0	56	9	59	13	6	8	1	2	4.8	4	1	1	209	1093
201610	23	nonface.bmp	right	965.98	3014.24	1949.78	-1	-1	0.39831	0.39831	1183.64	1167.03	1167.03	0.36729	0	-1	-1	7	D1	1	0	0	56	9	59	13	6	8	1	2	4.8	4	1	1	209	1093
201610	23	fearful.bmp	left	183.24	2865.25	849.35	649.51	666.13	0.76923	0.76923	183.24	183.24	183.24	1	0	649.51	0.58766	36	D3	1	0	0	56	9	59	13	6	8	1	2	4.8	4	1	1	209	1093
201610	24	angry.bmp	right	982.58	2998.26	1282.4	283.2	299.83	1	1	0	0	0	0.49353	0	-1	-1	7	D1	0	0	0	56	9	59	13	6	8	1	2	4.8	4	1	1	209	1093
201610	24	nonface.bmp	left	199.85	2831.16	549.54	333.07	349.69	1	1	0	0	0	1	0	333.07	0.21538	36	D3	0	0	0	56	9	59	13	6	8	1	2	4.8	4	1	1	209	1093
208069	1	fearful.bmp	right	999.275	2981.06	1698.84	682.815	699.438	1	1	0	0	0	1	0	682.815	0.62684	7	D2	1	0	0	34	3	#NULL!	#NULL!	5	9	1	1	4.2	#NULL!	1	#NULL!	215	#NULL!
208069	2	happy.bmp	right	999.282	2981.05	1249.14	233.107	249.858	0.98684	0.98684	16.623	0	0	1	0	233.107	0.097773	7	D2	0	0	0	34	3	#NULL!	#NULL!	5	9	1	1	4.2	#NULL!	1	#NULL!	215	#NULL!
208069	3	happy.bmp	left	1032.52	2947.95	1365.61	316.463	333.088	1	1	0	0	0	1	0	316.463	0.19584	7	D2	1	0	0	34	3	#NULL!	#NULL!	5	9	1	1	4.2	#NULL!	1	#NULL!	215	#NULL!
208069	4	fearful.bmp	left	999.271	2981.08	1282.49	266.472	283.095	1	1	0	0	0	1	0	266.472	0.13703	7	D2	0	0	0	34	3	#NULL!	#NULL!	5	9	1	1	4.2	#NULL!	1	#NULL!	215	#NULL!
208069	5	angry.bmp	left	999.246	2981.17	1282.34	266.468	283.102	0.96154	0.96154	16.636	0	0	1	0	266.468	0.13702	7	D2	1	0	0	34	3	#NULL!	#NULL!	5	9	1	1	4.2	#NULL!	1	#NULL!	215	#NULL!
208069	6	happy.bmp	left	999.282	2981.18	1365.63	349.725	366.463	1	1	0	0	0	1	0	349.725	0.23497	7	D2	0	0	0	34	3	#NULL!	#NULL!	5	9	1	1	4.2	#NULL!	1	#NULL!	215	#NULL!
208069	7	angry.bmp	right	999.282	2981.23	1282.38	266.477	283.227	1	1	0	0	0	1	0	266.477	0.13703	7	D2	1	0	0	34	3	#NULL!	#NULL!	5	9	1	1	4.2	#NULL!	1	#NULL!	215	#NULL!
208069	8	nonface.bmp	right	999.265	2981.18	1432.22	416.334	433.081	1	1	0	0	0	1	0	416.334	0.31333	7	D2	0	0	0	34	3	#NULL!	#NULL!	5	9	1	1	4.2	#NULL!	1	#NULL!	215	#NULL!
208069	9	nonface.bmp	left	999.252	2981.07	1365.71	349.706	366.329	0.85542	0.85542	33.373	0	0	1	0	349.706	0.23495	7	D2	1	0	0	34	3	#NULL!	#NULL!	5	9	1	1	4.2	#NULL!	1	#NULL!	215	#NULL!
208069	10	happy.bmp	right	999.271	2981.19	1299.13	283.232	299.855	0.96203	0.96203	33.249	0	0	1	0	283.232	0.15674	7	D2	0	0	0	34	3	#NULL!	#NULL!	5	9	1	1	4.2	#NULL!	1	#NULL!	215	#NULL!
208069	11	fearful.bmp	left	1016.02	2964.45	1282.49	249.851	266.474	1	1	0	0	0	0.96101	0	249.851	0.11747	7	D2	1	0	0	34	3	#NULL!	#NULL!	5	9	1	1	4.2	#NULL!	1	#NULL!	215	#NULL!
208069	12	nonface.bmp	right	999.287	2981.24	1249.01	233.099	249.848	1	1	0	0	0	0.81337	0	233.099	0.097764	7	D2	0	0	0	34	3	#NULL!	#NULL!	5	9	1	1	4.2	#NULL!	1	#NULL!	215	#NULL!
208069	13	angry.bmp	right	1015.89	2964.43	1382.23	349.718	366.467	1	1	0	0	0	1	0	349.718	0.23496	7	D2	1	0	0	34	3	#NULL!	#NULL!	5	9	1	1	4.2	#NULL!	1	#NULL!	215	#NULL!
208069	14	nonface.bmp	right	999.259	2981.21	1265.73	249.851	266.477	1	1	0	0	0	1	0	249.851	0.11747	7	D2	0	0	0	34	3	#NULL!	#NULL!	5	9	1	1	4.2	#NULL!	1	#NULL!	215	#NULL!
208069	15	nonface.bmp	left	1015.91	2964.59	1232.39	199.861	216.485	0.98667	0.98667	16.622	16.622	16.622	1	0	199.861	0.05866	7	D2	1	0	0	34	3	#NULL!	#NULL!	5	9	1	1	4.2	#NULL!	1	#NULL!	215	#NULL!
208069	16	fearful.bmp	left	999.321	2981.47	1998.56	-1	-1	0.47934	0.47934	1016.03	949.417	949.417	1	0	-1	-1	7	D2	0	0	0	34	3	#NULL!	#NULL!	5	9	1	1	4.2	#NULL!	1	#NULL!	215	#NULL!
208069	17	angry.bmp	left	999.265	2981.19	1215.75	199.861	216.609	1	1	0	0	0	1	0	199.861	0.05866	7	D2	1	0	0	34	3	#NULL!	#NULL!	5	9	1	1	4.2	#NULL!	1	#NULL!	215	#NULL!
208069	18	angry.bmp	right	982.74	2997.6	1448.82	449.416	466.171	0.23864	0.23864	1049.25	782.745	782.745	0.27588	0	-1	-1	7	D2	0	0	0	34	3	#NULL!	#NULL!	5	9	1	1	4.2	#NULL!	1	#NULL!	215	#NULL!
208069	19	fearful.bmp	right	999.259	2981.15	1815.29	799.413	816.037	1	1	0	0	0	1	0	799.413	0.76402	7	D2	1	0	0	34	3	#NULL!	#NULL!	5	9	1	1	4.2	#NULL!	1	#NULL!	215	#NULL!
208069	20	nonface.bmp	left	999.268	2981.35	1265.74	249.849	266.474	1	1	0	0	0	1	0	249.849	0.11747	7	D2	0	0	0	34	3	#NULL!	#NULL!	5	9	1	1	4.2	#NULL!	1	#NULL!	215	#NULL!
208069	21	fearful.bmp	right	999.256	2981.15	1598.82	582.937	599.561	1	1	0	0	0	1	0	582.937	0.50934	7	D2	1	0	0	34	3	#NULL!	#NULL!	5	9	1	1	4.2	#NULL!	1	#NULL!	215	#NULL!
208069	22	happy.bmp	left	999.278	2981.12	1465.6	449.694	466.318	1	1	0	0	0	1	0	449.694	0.35258	7	D2	0	0	0	34	3	#NULL!	#NULL!	5	9	1	1	4.2	#NULL!	1	#NULL!	215	#NULL!
208069	23	happy.bmp	right	999.266	2981.11	1998.58	-1	-1	0.29752	0.29752	1415.65	1415.65	1415.65	1	0	-1	-1	7	D2	1	0	0	34	3	#NULL!	#NULL!	5	9	1	1	4.2	#NULL!	1	#NULL!	215	#NULL!
208069	24	angry.bmp	left	999.24	2981.14	1215.71	199.845	216.466	0.43243	0.43243	682.823	632.949	632.949	1	0	-1	-1	7	D2	0	0	0	34	3	#NULL!	#NULL!	5	9	1	1	4.2	#NULL!	1	#NULL!	215	#NULL!
234654	1	nonface.bmp	right	216.46	2814.52	766	532.92	549.67	1	1	0	0	0	1	0	532.92	0.45049	36	D3	1	0	0	#NULL!	#NULL!	29	5	5	9	1	2	3	5	1	1	372	1291
234654	2	nonface.bmp	right	216.46	2847.94	982.58	749.37	765.99	0.98333	0.98333	16.6201	83.23	16.6201	1	0	749.37	0.70514	36	D3	0	0	0	#NULL!	#NULL!	29	5	5	9	1	2	3	5	1	1	372	1291
234654	3	angry.bmp	right	216.47	2881.19	1215.67	-1	-1	0.56757	0.56757	399.79	266.46	99.9001	0.79458	1	-1	-1	36	D3	1	0	0	#NULL!	#NULL!	29	5	5	9	1	2	3	5	1	1	372	1291
234654	4	happy.bmp	left	216.47	2864.43	1215.69	-1	-1	1	1	0	0	0	1	0	1000	1	36	D3	0	0	0	#NULL!	#NULL!	29	5	5	9	1	2	3	5	1	1	372	1291
234654	5	nonface.bmp	right	216.21	2864.41	1215.42	-1	-1	0.87838	0.87838	99.98	233.08	66.74	0.7125	0	1000	1	36	D3	1	0	0	#NULL!	#NULL!	29	5	5	9	1	2	3	5	1	1	372	1291
234654	6	fearful.bmp	right	216.59	2814.46	1215.82	-1	-1	1	1	0	0	0	1	0	1000	1	36	D3	0	0	0	#NULL!	#NULL!	29	5	5	9	1	2	3	5	1	1	372	1291
234654	7	happy.bmp	right	233.21	2731.91	1232.44	-1	-1	1	1	0	16.6299	0	1	0	1000	1	36	D3	1	0	0	#NULL!	#NULL!	29	5	5	9	1	2	3	5	1	1	372	1291
234654	8	fearful.bmp	left	199.85	2831.51	1049.22	832.75	849.37	0.92188	0.92188	83.3699	83.3699	83.3699	0.77784	0	832.75	0.80324	36	D3	0	0	0	#NULL!	#NULL!	29	5	5	9	1	2	3	5	1	1	372	1291
234654	9	angry.bmp	left	199.84	2847.61	516.29	299.69	316.31	0.875	0.875	50.0398	50.0398	50.0398	1	0	299.69	0.17611	36	D3	1	0	0	#NULL!	#NULL!	29	5	5	9	1	2	3	5	1	1	372	1291
234654	10	happy.bmp	left	199.84	2765.22	682.76	466.3	482.92	1	1	0	33.25	0	1	0	466.3	0.37212	36	D3	0	0	0	#NULL!	#NULL!	29	5	5	9	1	2	3	5	1	1	372	1291
234654	11	happy.bmp	right	216.45	2814.69	732.73	499.65	516.27	0.57778	0.57778	316.44	316.44	316.44	1	0	-1	-1	36	D3	1	0	0	#NULL!	#NULL!	29	5	5	9	1	2	3	5	1	1	372	1291
234654	12	nonface.bmp	left	216.47	2847.73	782.74	549.64	566.27	1	1	0	0	0	1	0	549.64	0.47016	36	D3	0	0	0	#NULL!	#NULL!	29	5	5	9	1	2	3	5	1	1	372	1291
234654	13	happy.bmp	right	199.84	2847.72	1049.17	832.71	849.33	0.78125	0.78125	233.13	233.13	233.13	1	0	-1	-1	36	D3	1	0	0	#NULL!	#NULL!	29	5	5	9	1	2	3	5	1	1	372	1291
234654	14	nonface.bmp	left	199.84	2832.02	599.54	383.07	399.68	1	1	0	0	0	1	0	383.07	0.2742	36	D3	0	0	0	#NULL!	#NULL!	29	5	5	9	1	2	3	5	1	1	372	1291
234654	15	angry.bmp	right	199.6	2483.22	1132.07	915.86	932.48	0.97101	0.97101	16.75	16.75	16.75	0.63259	0	-1	-1	36	D3	1	0	0	#NULL!	#NULL!	29	5	5	9	1	2	3	5	1	1	372	1291
234654	16	fearful.bmp	left	216.33	2897.75	1215.23	-1	-1	0	0	1215.23	1215.23	1215.23	1	0	-1	-1	36	D3	0	0	0	#NULL!	#NULL!	29	5	5	9	1	2	3	5	1	1	372	1291
234654	17	fearful.bmp	right	216.5	2814.83	1215.69	-1	-1	0	0	1215.69	1215.69	1215.69	0	0	-1	-1	36	D3	1	0	0	#NULL!	#NULL!	29	5	5	9	1	2	3	5	1	1	372	1291
235508	1	happy.bmp	right	1032.08	2948.16	1282.07	233.24	249.85	0.96154	0.96154	49.6699	466.17	49.6699	1	0	233.24	0.097929	5	D1	1	0	0	29	4	29.4737	1	6	#NULL!	1	1	4.8	4.5	1	1	155	1161
235508	1	fearful.bmp	left	266.35	2831.02	1248.82	965.84	982.46	0.73684	0.73684	266.35	249.6	249.6	0.56014	0	-1	-1	36	D3	1	0	0	29	4	29.4737	1	6	#NULL!	1	1	4.8	4.5	1	1	155	1161
235508	2	nonface.bmp	right	999.25	2981.17	1249.1	233.23	249.87	1	1	0	0	0	1	0	233.23	0.097918	5	D1	0	0	0	29	4	29.4737	1	6	#NULL!	1	1	4.8	4.5	1	1	155	1161
235508	2	nonface.bmp	left	199.84	2831.14	1199.04	-1	-1	0.75342	0.75342	50.1101	16.75	16.75	1	0	1000	1	36	D3	0	0	0	29	4	29.4737	1	6	#NULL!	1	1	4.8	4.5	1	1	155	1161
235508	3	nonface.bmp	left	983.28	2998.14	1982.27	-1	-1	0.19167	0.19167	765.9	649.54	649.54	0.57176	1	-1	-1	5	D1	1	0	0	29	4	29.4737	1	6	#NULL!	1	1	4.8	4.5	1	1	155	1161
235508	3	nonface.bmp	right	199.85	2831.39	499.67	283.19	299.81	1	1	0	0	0	1	0	283.19	0.15669	36	D3	1	0	0	29	4	29.4737	1	6	#NULL!	1	1	4.8	4.5	1	1	155	1161
235508	4	fearful.bmp	left	999	2981.73	1998.77	-1	-1	0.21488	0.21488	482.85	482.85	482.85	1	0	-1	-1	5	D1	0	0	0	29	4	29.4737	1	6	#NULL!	1	1	4.8	4.5	1	1	155	1161
235508	4	happy.bmp	right	199.85	2814.18	1082.45	865.98	882.36	0.75758	0.75758	49.6201	0	0	1	0	865.98	0.84233	36	D3	0	0	0	29	4	29.4737	1	6	#NULL!	1	1	4.8	4.5	1	1	155	1161
235508	5	fearful.bmp	left	982.82	2997.61	1282.7	283.2	299.78	0.16667	0.16667	349.98	866.27	349.98	1	0	-1	-1	5	D1	1	0	0	29	4	29.4737	1	6	#NULL!	1	1	4.8	4.5	1	1	155	1161
235508	5	happy.bmp	left	299.8	2847.78	899.33	582.91	599.53	0.90909	0.90909	66.24	66.24	66.24	0.72223	0	582.91	0.50931	36	D3	1	0	0	29	4	29.4737	1	6	#NULL!	1	1	4.8	4.5	1	1	155	1161
235508	6	angry.bmp	left	1016.01	2964.47	1349.23	316.47	333.09	0.97561	0.97561	16.6299	16.6299	16.6299	1	0	316.47	0.19585	5	D1	0	0	0	29	4	29.4737	1	6	#NULL!	1	1	4.8	4.5	1	1	155	1161
235508	6	nonface.bmp	right	183.13	2814.52	699.41	499.66	516.28	0.88372	0.88372	16.6599	16.6599	16.6599	1	0	499.66	0.41136	36	D3	0	0	0	29	4	29.4737	1	6	#NULL!	1	1	4.8	4.5	1	1	155	1161
235508	7	fearful.bmp	right	999.25	2981	1282.34	266.47	283.09	1	1	0	0	0	1	0	266.47	0.13702	5	D1	1	0	0	29	4	29.4737	1	6	#NULL!	1	1	4.8	4.5	1	1	155	1161
235508	7	angry.bmp	right	199.97	2814.88	1199.05	-1	-1	0.9726	0.9726	16.75	0	0	1	0	1000	1	36	D3	1	0	0	29	4	29.4737	1	6	#NULL!	1	1	4.8	4.5	1	1	155	1161
235508	8	angry.bmp	right	999.39	2980.79	1315.74	299.73	316.35	1	1	0	0	0	1	0	299.73	0.17615	5	D1	0	0	0	29	4	29.4737	1	6	#NULL!	1	1	4.8	4.5	1	1	155	1161
235508	8	angry.bmp	right	232.22	2847.76	1231.29	-1	-1	0.49333	0.49333	332.2	332.2	332.2	0.94586	1	-1	-1	36	D3	0	0	0	29	4	29.4737	1	6	#NULL!	1	1	4.8	4.5	1	1	155	1161
235508	9	fearful.bmp	left	1032.65	2948.12	1299.13	249.86	266.6	0.98734	0.98734	16.6201	16.6201	16.6201	0.85896	0	249.86	0.11748	5	D1	1	0	0	29	4	29.4737	1	6	#NULL!	1	1	4.8	4.5	1	1	155	1161
235508	9	fearful.bmp	left	199.83	2831.43	1199.04	-1	-1	0.87671	0.87671	49.8701	0	0	1	0	1000	1	36	D3	1	0	0	29	4	29.4737	1	6	#NULL!	1	1	4.8	4.5	1	1	155	1161
235508	10	happy.bmp	right	983.01	2998.24	1299.53	299.77	316.36	0.75949	0.75949	300.2	300.2	300.2	1	0	-1	-1	5	D1	0	0	0	29	4	29.4737	1	6	#NULL!	1	1	4.8	4.5	1	1	155	1161
235508	10	happy.bmp	right	199.84	2847.78	1199.04	-1	-1	0.34247	0.34247	133.23	16.99	16.6201	0.59724	0	-1	-1	36	D3	0	0	0	29	4	29.4737	1	6	#NULL!	1	1	4.8	4.5	1	1	155	1161
235508	11	happy.bmp	left	998.9	2981.6	1432.11	416.46	433.09	0.96552	0.96552	17.1199	17.1199	17.1199	1	0	416.46	0.31348	5	D1	1	0	0	29	4	29.4737	1	6	#NULL!	1	1	4.8	4.5	1	1	155	1161
235508	11	angry.bmp	left	183.22	2847.53	1182.16	-1	-1	1	1	0	0	0	0.76044	0	1000	1	36	D3	1	0	0	29	4	29.4737	1	6	#NULL!	1	1	4.8	4.5	1	1	155	1161
235508	12	angry.bmp	right	999.91	2980.57	1266.44	249.77	266.35	0.87013	0.87013	99.79	99.79	99.79	1	0	249.77	0.11738	5	D1	0	0	0	29	4	29.4737	1	6	#NULL!	1	1	4.8	4.5	1	1	155	1161
235508	12	fearful.bmp	right	216.59	2830.96	965.98	732.77	749.39	0.9322	0.9322	33.99	0	0	1	0	732.77	0.68561	36	D3	0	0	0	29	4	29.4737	1	6	#NULL!	1	1	4.8	4.5	1	1	155	1161
235508	13	happy.bmp	right	999.12	2981.13	1265.58	249.59	266.59	0.93506	0.93506	33.3701	16.3801	0	1	0	249.59	0.11716	5	D1	1	0	0	29	4	29.4737	1	6	#NULL!	1	1	4.8	4.5	1	1	155	1161
235508	13	fearful.bmp	left	166.81	2897.51	1166.12	-1	-1	0	0	1166.12	1166.12	1166.12	0	0	-1	-1	36	D3	1	0	0	29	4	29.4737	1	6	#NULL!	1	1	4.8	4.5	1	1	155	1161
235508	14	nonface.bmp	right	1016.6	2964.3	1233.07	199.85	215.85	0.89333	0.89333	50	16.6201	0	1	0	199.85	0.058647	5	D1	0	0	0	29	4	29.4737	1	6	#NULL!	1	1	4.8	4.5	1	1	155	1161
235508	14	angry.bmp	right	199.96	2848.05	582.91	366.32	383.07	0.97222	0.97222	16.3699	16.3699	16.3699	1	0	366.32	0.25449	36	D3	0	0	0	29	4	29.4737	1	6	#NULL!	1	1	4.8	4.5	1	1	155	1161
235508	15	nonface.bmp	left	999.22	2980.32	1915.96	899.49	915.49	0.98276	0.98276	16.99	49.74	16.99	0.80907	1	-1	-1	5	D1	1	0	0	29	4	29.4737	1	6	#NULL!	1	1	4.8	4.5	1	1	155	1161
235508	15	nonface.bmp	left	199.72	2831.28	566.16	349.82	366.44	1	1	0	0	0	1	0	349.82	0.23508	36	D3	1	0	0	29	4	29.4737	1	6	#NULL!	1	1	4.8	4.5	1	1	155	1161
235508	16	angry.bmp	left	1015.99	2964.51	1448.92	416.31	432.82	0.81818	0.81818	266.46	266.46	266.46	1	0	-1	-1	5	D1	0	0	0	29	4	29.4737	1	6	#NULL!	1	1	4.8	4.5	1	1	155	1161
235508	16	fearful.bmp	right	183.21	2831.2	1182.86	-1	-1	0.041667	0.041667	1099.62	1099.62	1099.62	1	0	-1	-1	36	D3	0	0	0	29	4	29.4737	1	6	#NULL!	1	1	4.8	4.5	1	1	155	1161
235508	17	nonface.bmp	right	999.75	2980.8	1998.67	-1	-1	0.31405	0.31405	1382.37	1382.37	1382.37	1	0	-1	-1	5	D1	1	0	0	29	4	29.4737	1	6	#NULL!	1	1	4.8	4.5	1	1	155	1161
235508	17	nonface.bmp	left	183.23	2831.16	716.13	516.29	533.16	1	1	0	33.3699	0	1	0	516.29	0.43093	36	D3	1	0	0	29	4	29.4737	1	6	#NULL!	1	1	4.8	4.5	1	1	155	1161
235508	18	happy.bmp	left	1016.03	2963.95	1515.72	483.07	499.7	0.15217	0.15217	699.56	716.18	699.56	1	0	-1	-1	5	D1	0	0	0	29	4	29.4737	1	6	#NULL!	1	1	4.8	4.5	1	1	155	1161
235508	18	happy.bmp	left	199.84	2847.8	1198.93	-1	-1	0.9726	0.9726	16.6199	16.6199	0	1	0	1000	1	36	D3	0	0	0	29	4	29.4737	1	6	#NULL!	1	1	4.8	4.5	1	1	155	1161
235508	19	angry.bmp	right	982.89	2998.07	1266.23	266.72	283.34	1	1	0	0	0	1	0	266.72	0.13732	5	D1	1	0	0	29	4	29.4737	1	6	#NULL!	1	1	4.8	4.5	1	1	155	1161
235508	19	angry.bmp	left	216.46	2848.36	1215.97	-1	-1	0.51351	0.51351	449.72	449.72	449.72	1	0	-1	-1	36	D3	1	0	0	29	4	29.4737	1	6	#NULL!	1	1	4.8	4.5	1	1	155	1161
235508	20	happy.bmp	left	982.52	2998.44	1548.83	549.69	566.44	0.68085	0.68085	349.71	349.71	349.71	0.82804	0	-1	-1	5	D1	0	0	0	29	4	29.4737	1	6	#NULL!	1	1	4.8	4.5	1	1	155	1161
235508	20	happy.bmp	right	199.9	2831.15	582.91	366.43	383.05	0.41667	0.41667	316.49	316.49	316.49	0.028735	0	-1	-1	36	D3	0	0	0	29	4	29.4737	1	6	#NULL!	1	1	4.8	4.5	1	1	155	1161
235508	21	angry.bmp	left	999.37	2981.42	1249.22	233.22	249.96	1	1	0	0	0	1	0	233.22	0.097906	5	D1	1	0	0	29	4	29.4737	1	6	#NULL!	1	1	4.8	4.5	1	1	155	1161
235508	21	nonface.bmp	right	199.84	2831.16	766.12	549.66	566.28	0.42553	0.42553	299.83	299.83	299.83	0.1739	0	-1	-1	36	D3	1	0	0	29	4	29.4737	1	6	#NULL!	1	1	4.8	4.5	1	1	155	1161
235508	22	fearful.bmp	right	999.39	2981.85	1265.87	249.85	266.59	1	1	0	0	0	1	0	249.85	0.11747	5	D1	0	0	0	29	4	29.4737	1	6	#NULL!	1	1	4.8	4.5	1	1	155	1161
235508	22	fearful.bmp	right	183.21	2847.79	699.49	499.66	516.29	0.5814	0.5814	149.97	0	0	1	0	499.66	0.41136	36	D3	0	0	0	29	4	29.4737	1	6	#NULL!	1	1	4.8	4.5	1	1	155	1161
235508	23	nonface.bmp	left	966.14	3014.48	1965.15	-1	-1	0.41176	0.41176	833.29	766.17	700.18	0.41531	0	-1	-1	5	D1	1	0	0	29	4	29.4737	1	6	#NULL!	1	1	4.8	4.5	1	1	155	1161
235508	23	happy.bmp	left	199.84	2847.79	1199.06	-1	-1	1	1	0	16.6099	0	1	0	1000	1	36	D3	1	0	0	29	4	29.4737	1	6	#NULL!	1	1	4.8	4.5	1	1	155	1161
235508	24	fearful.bmp	right	999.16	2980.69	1265.76	249.85	266.35	0.76623	0.76623	99.99	99.99	99.99	1	0	249.85	0.11747	5	D1	0	0	0	29	4	29.4737	1	6	#NULL!	1	1	4.8	4.5	1	1	155	1161
235508	24	angry.bmp	left	199.85	2831.01	1199.03	-1	-1	0.83562	0.83562	49.9902	0	0	1	0	1000	1	36	D3	0	0	0	29	4	29.4737	1	6	#NULL!	1	1	4.8	4.5	1	1	155	1161
240149	1	nonface.bmp	right	1082.83	2897.57	2082.42	-1	-1	0.15079	0.15079	1749.35	1766.09	1749.35	1	0	-1	-1	7	D2	1	0	0	45	17	41	12	6	9	1	2	4.7	5	1	1	210	1098
240149	1	angry.bmp	left	283.09	2865.35	1282.35	-1	-1	0.41026	0.41026	749.43	749.43	749.43	1	0	-1	-1	36	D3	1	0	0	45	17	41	12	6	9	1	2	4.7	5	1	1	210	1098
240149	2	fearful.bmp	left	1000.71	2981.53	1999.29	-1	-1	0	0	1999.29	1999.29	1999.29	0	0	-1	-1	7	D2	0	0	0	45	17	41	12	6	9	1	2	4.7	5	1	1	210	1098
240149	2	happy.bmp	right	216.47	2831.25	1215.61	-1	-1	0.74324	0.74324	299.75	299.75	299.75	1	0	-1	-1	36	D3	0	0	0	45	17	41	12	6	9	1	2	4.7	5	1	1	210	1098
240149	3	happy.bmp	right	965.2	3013.16	1963.43	-1	-1	0	0	1963.43	1963.43	1963.43	0	0	-1	-1	7	D2	1	0	0	45	17	41	12	6	9	1	2	4.7	5	1	1	210	1098
240149	3	happy.bmp	left	216.6	2880.99	1215.97	-1	-1	0.98649	0.98649	16.74	16.74	16.74	1	0	1000	1	36	D3	1	0	0	45	17	41	12	6	9	1	2	4.7	5	1	1	210	1098
240149	4	fearful.bmp	left	982.55	2997.7	1981.77	-1	-1	0	0	1981.77	1981.77	1981.77	0	0	-1	-1	7	D2	0	0	0	45	17	41	12	6	9	1	2	4.7	5	1	1	210	1098
240149	4	angry.bmp	left	199.4	2864.77	1198.71	-1	-1	0.09589	0.09589	399.6	1198.71	399.6	0.58335	0	-1	-1	36	D3	0	0	0	45	17	41	12	6	9	1	2	4.7	5	1	1	210	1098
240149	5	fearful.bmp	right	1015.9	2964.35	2015.17	-1	-1	0	0	2015.17	2015.17	2015.17	0	0	-1	-1	7	D2	1	0	0	45	17	41	12	6	9	1	2	4.7	5	1	1	210	1098
240149	5	angry.bmp	left	199.83	2897.99	1199.28	-1	-1	0.15068	0.15068	433.31	416.3	232.96	1	0	-1	-1	36	D3	1	0	0	45	17	41	12	6	9	1	2	4.7	5	1	1	210	1098
240149	6	nonface.bmp	left	999.15	2980.87	1998.35	-1	-1	0.21488	0.21488	1565.44	1582.05	1565.44	0.12496	0	-1	-1	7	D2	0	0	0	45	17	41	12	6	9	1	2	4.7	5	1	1	210	1098
240149	6	fearful.bmp	left	249.7	2864.6	1249.27	-1	-1	0.22368	0.22368	316.7	1249.27	316.7	1	0	-1	-1	36	D3	0	0	0	45	17	41	12	6	9	1	2	4.7	5	1	1	210	1098
240149	7	nonface.bmp	right	1015.94	2965.38	1415.63	383.07	399.69	0.90698	0.90698	133.21	133.21	133.21	1	0	383.07	0.2742	7	D2	1	0	0	45	17	41	12	6	9	1	2	4.7	5	1	1	210	1098
240149	7	fearful.bmp	left	200.02	2915.21	1183.61	-1	-1	0	0	1183.61	1183.61	1183.61	0	0	-1	-1	36	D3	1	0	0	45	17	41	12	6	9	1	2	4.7	5	1	1	210	1098
240149	8	happy.bmp	left	1032.46	2947.68	1548.72	499.6	516.21	0.20213	0.20213	1232.3	1232.3	1232.3	1	0	-1	-1	7	D2	0	0	0	45	17	41	12	6	9	1	2	4.7	5	1	1	210	1098
240149	8	nonface.bmp	left	183.22	2880.88	1182.41	-1	-1	0.20833	0.20833	482.89	399.67	399.67	0.78872	0	-1	-1	36	D3	0	0	0	45	17	41	12	6	9	1	2	4.7	5	1	1	210	1098
240149	9	angry.bmp	right	982.6	2997.66	1981.81	-1	-1	0.43333	0.43333	1132.45	1132.45	1132.45	1	0	-1	-1	7	D2	1	0	0	45	17	41	12	6	9	1	2	4.7	5	1	1	210	1098
240149	9	nonface.bmp	right	283.07	2848	1282.58	-1	-1	0	0	1282.58	1282.58	1282.58	0	0	-1	-1	36	D3	1	0	0	45	17	41	12	6	9	1	2	4.7	5	1	1	210	1098
240149	10	angry.bmp	left	1032.58	2947.96	2031.79	-1	-1	1	1	0	0	0	1	0	1000	1	7	D2	0	0	0	45	17	41	12	6	9	1	2	4.7	5	1	1	210	1098
240149	10	fearful.bmp	right	183.09	2831.19	1182.28	-1	-1	0	0	1182.28	1182.28	1182.28	0	0	-1	-1	36	D3	0	0	0	45	17	41	12	6	9	1	2	4.7	5	1	1	210	1098
240149	11	angry.bmp	right	1015.82	2964.34	2015	-1	-1	1	1	0	0	0	1	0	1000	1	7	D2	1	0	0	45	17	41	12	6	9	1	2	4.7	5	1	1	210	1098
240149	11	angry.bmp	right	199.84	2864.53	1199.02	-1	-1	0	0	1199.02	1199.02	1199.02	0	0	-1	-1	36	D3	1	0	0	45	17	41	12	6	9	1	2	4.7	5	1	1	210	1098
240149	12	nonface.bmp	left	982.62	2997.7	1981.87	-1	-1	0.38333	0.38333	1215.74	1215.74	1215.74	1	0	-1	-1	7	D2	0	0	0	45	17	41	12	6	9	1	2	4.7	5	1	1	210	1098
240149	12	nonface.bmp	left	199.84	2881.05	1199.02	-1	-1	0	0	1199.02	1199.02	1199.02	0	0	-1	-1	36	D3	0	0	0	45	17	41	12	6	9	1	2	4.7	5	1	1	210	1098
240149	13	happy.bmp	left	982.62	2997.96	1981.85	-1	-1	0	0	1981.85	1981.85	1981.85	0	0	-1	-1	7	D2	1	0	0	45	17	41	12	6	9	1	2	4.7	5	1	1	210	1098
240149	13	happy.bmp	left	166.58	2897.55	1165.77	-1	-1	0	0	1165.77	1165.77	1165.77	0	0	-1	-1	36	D3	1	0	0	45	17	41	12	6	9	1	2	4.7	5	1	1	210	1098
240149	14	fearful.bmp	left	1049.23	2931.12	2048.48	-1	-1	0	0	2048.48	2048.48	2048.48	0	0	-1	-1	7	D2	0	0	0	45	17	41	12	6	9	1	2	4.7	5	1	1	210	1098
240149	14	happy.bmp	right	233.2	2897.63	1232.38	-1	-1	0	0	1232.38	1232.38	1232.38	0	0	-1	-1	36	D3	0	0	0	45	17	41	12	6	9	1	2	4.7	5	1	1	210	1098
240149	15	happy.bmp	right	1032.51	2947.77	2031.71	-1	-1	0	0	2031.71	2031.71	2031.71	0	0	-1	-1	7	D2	1	0	0	45	17	41	12	6	9	1	2	4.7	5	1	1	210	1098
240149	15	nonface.bmp	right	183.22	2764.7	1166.6	-1	-1	0	0	1166.6	1166.6	1166.6	0	0	-1	-1	36	D3	1	0	0	45	17	41	12	6	9	1	2	4.7	5	1	1	210	1098
240149	16	fearful.bmp	right	999.26	2981.06	1998.5	-1	-1	0	0	1998.5	1998.5	1998.5	0	0	-1	-1	7	D2	0	0	0	45	17	41	12	6	9	1	2	4.7	5	1	1	210	1098
240149	16	nonface.bmp	right	183.11	2862.51	1182.43	-1	-1	0	0	1182.43	1182.43	1182.43	0	0	-1	-1	36	D3	0	0	0	45	17	41	12	6	9	1	2	4.7	5	1	1	210	1098
240149	17	nonface.bmp	left	1032.59	2947.7	2031.84	-1	-1	0	0	2031.84	2031.84	2031.84	0	0	-1	-1	7	D2	1	0	0	45	17	41	12	6	9	1	2	4.7	5	1	1	210	1098
240149	17	angry.bmp	right	149.92	2831.89	1149.65	-1	-1	0	0	1149.65	1149.65	1149.65	0	0	-1	-1	36	D3	1	0	0	45	17	41	12	6	9	1	2	4.7	5	1	1	210	1098
240149	18	angry.bmp	right	1032.59	2947.79	1415.61	366.36	382.98	0.10465	0.10465	1265.76	1265.76	1265.76	1	0	-1	-1	7	D2	0	0	0	45	17	41	12	6	9	1	2	4.7	5	1	1	210	1098
240149	18	angry.bmp	right	200.32	2765.21	1199.41	-1	-1	0.53425	0.53425	67.0999	1199.41	67.0999	1	0	1000	1	36	D3	0	0	0	45	17	41	12	6	9	1	2	4.7	5	1	1	210	1098
240149	19	fearful.bmp	right	1015.96	2964.28	1282.42	249.84	266.46	0.5641	0.5641	516.22	516.22	516.22	1	0	-1	-1	7	D2	1	0	0	45	17	41	12	6	9	1	2	4.7	5	1	1	210	1098
240149	19	happy.bmp	right	183.09	2898.31	1182.39	-1	-1	0.069444	0.069444	565.66	1182.39	565.66	1	0	-1	-1	36	D3	1	0	0	45	17	41	12	6	9	1	2	4.7	5	1	1	210	1098
240149	20	angry.bmp	left	1015.81	2964.99	2015.02	-1	-1	1	1	0	0	0	1	0	1000	1	7	D2	0	0	0	45	17	41	12	6	9	1	2	4.7	5	1	1	210	1098
240149	20	fearful.bmp	right	266.57	2864.19	1265	-1	-1	0	0	1265	1265	1265	0	0	-1	-1	36	D3	0	0	0	45	17	41	12	6	9	1	2	4.7	5	1	1	210	1098
240149	21	happy.bmp	right	1015.93	2964.36	1332.27	299.71	316.45	1	1	0	0	0	1	0	299.71	0.17613	7	D2	1	0	0	45	17	41	12	6	9	1	2	4.7	5	1	1	210	1098
240149	21	nonface.bmp	left	182.97	2914.59	1182.53	-1	-1	0	0	1182.53	1182.53	1182.53	0	0	-1	-1	36	D3	1	0	0	45	17	41	12	6	9	1	2	4.7	5	1	1	210	1098
240149	22	happy.bmp	left	965.97	3014.36	1965.2	-1	-1	0.42857	0.42857	349.7	349.7	349.7	0.98304	1	-1	-1	7	D2	0	0	0	45	17	41	12	6	9	1	2	4.7	5	1	1	210	1098
240149	22	fearful.bmp	right	199.96	2847.49	1199.21	-1	-1	0.027397	0.027397	766.02	1199.21	766.02	0	0	-1	-1	36	D3	0	0	0	45	17	41	12	6	9	1	2	4.7	5	1	1	210	1098
240149	23	angry.bmp	left	999.24	2981.1	1998.64	-1	-1	0	0	1998.64	1998.64	1998.64	0	0	-1	-1	7	D2	1	0	0	45	17	41	12	6	9	1	2	4.7	5	1	1	210	1098
240149	23	fearful.bmp	left	199.96	2847.73	1198.78	-1	-1	0.10959	0.10959	1015.57	1198.78	1015.57	1	0	-1	-1	36	D3	1	0	0	45	17	41	12	6	9	1	2	4.7	5	1	1	210	1098
240149	24	nonface.bmp	right	983.85	2996.87	1981.84	-1	-1	0.025	0.025	1282.34	1981.84	1282.34	1	0	-1	-1	7	D2	0	0	0	45	17	41	12	6	9	1	2	4.7	5	1	1	210	1098
240149	24	happy.bmp	left	216.77	2831.09	1215.93	-1	-1	0	0	1215.93	1215.93	1215.93	1	0	-1	-1	36	D3	0	0	0	45	17	41	12	6	9	1	2	4.7	5	1	1	210	1098
253756	1	nonface.bmp	right	1099.12	2880.97	2098.3	-1	-1	0.91339	0.91339	66.6399	1498.77	66.6399	1	0	1000	1	12	D2	1	0	0	27	4	#NULL!	#NULL!	6	9	1	2	5	#NULL!	1	#NULL!	363	#NULL!
253756	2	angry.bmp	left	1015.83	2964.27	2015.04	-1	-1	0.15574	0.15574	1165.69	1298.9	1165.69	0.41326	1	-1	-1	12	D2	0	0	0	27	4	#NULL!	#NULL!	6	9	1	2	5	#NULL!	1	#NULL!	363	#NULL!
253756	3	fearful.bmp	left	1015.83	2964.43	1898.45	866	882.75	0.94783	0.94783	49.9099	49.9099	49.9099	1	0	866	0.84235	12	D2	1	0	0	27	4	#NULL!	#NULL!	6	9	1	2	5	#NULL!	1	#NULL!	363	#NULL!
253756	4	happy.bmp	right	1065.82	2914.3	1981.78	899.22	915.85	0.95833	0.95833	50.01	50.01	50.01	1	0	899.22	0.88144	12	D2	0	0	0	27	4	#NULL!	#NULL!	6	9	1	2	5	#NULL!	1	#NULL!	363	#NULL!
253756	5	happy.bmp	right	999.24	2981	1498.91	483.05	499.68	0.92308	0.92308	116.59	116.59	116.59	1	0	483.05	0.39182	12	D2	1	0	0	27	4	#NULL!	#NULL!	6	9	1	2	5	#NULL!	1	#NULL!	363	#NULL!
253756	6	happy.bmp	left	999.24	2981.08	1482.16	466.3	482.94	0.51111	0.51111	133.27	133.27	133.27	1	0	466.3	0.37212	12	D2	0	0	0	27	4	#NULL!	#NULL!	6	9	1	2	5	#NULL!	1	#NULL!	363	#NULL!
253756	7	fearful.bmp	left	982.62	2997.66	1981.86	-1	-1	0.43333	0.43333	1115.86	1182.47	1115.86	1	0	-1	-1	12	D2	1	0	0	27	4	#NULL!	#NULL!	6	9	1	2	5	#NULL!	1	#NULL!	363	#NULL!
253756	8	angry.bmp	right	982.55	2997.79	1966.2	-1	-1	0.36134	0.36134	750.44	667.2	667.2	0.9661	1	-1	-1	12	D2	0	0	0	27	4	#NULL!	#NULL!	6	9	1	2	5	#NULL!	1	#NULL!	363	#NULL!
253756	9	nonface.bmp	right	999.25	2982.84	1998.73	-1	-1	0.49587	0.49587	1016.12	1032.87	1016.12	1	0	-1	-1	12	D2	1	0	0	27	4	#NULL!	#NULL!	6	9	1	2	5	#NULL!	1	#NULL!	363	#NULL!
253756	10	angry.bmp	right	999.21	2980.97	1998.4	-1	-1	0.73554	0.73554	333.06	699.39	199.7	0.79166	1	-1	-1	12	D2	0	0	0	27	4	#NULL!	#NULL!	6	9	1	2	5	#NULL!	1	#NULL!	363	#NULL!
253756	11	happy.bmp	left	1049.23	2931.09	2048.46	-1	-1	0.91935	0.91935	50.03	233.2	50.03	0.89426	1	-1	-1	12	D2	1	0	0	27	4	#NULL!	#NULL!	6	9	1	2	5	#NULL!	1	#NULL!	363	#NULL!
253756	12	angry.bmp	left	999.24	2981	1865.2	849.32	865.95	0.52212	0.52212	849.32	816.1	816.1	1	0	-1	-1	12	D2	0	0	0	27	4	#NULL!	#NULL!	6	9	1	2	5	#NULL!	1	#NULL!	363	#NULL!
253756	13	nonface.bmp	left	1082.61	2897.72	2081.84	-1	-1	1	1	0	0	0	1	0	1000	1	12	D2	1	0	0	27	4	#NULL!	#NULL!	6	9	1	2	5	#NULL!	1	#NULL!	363	#NULL!
253756	14	nonface.bmp	left	999.23	2980.98	1232.44	216.46	233.08	0.96	0.96	16.75	49.99	16.75	0.97292	0	216.46	0.078188	12	D2	0	0	0	27	4	#NULL!	#NULL!	6	9	1	2	5	#NULL!	1	#NULL!	363	#NULL!
253756	15	nonface.bmp	right	1082.52	2897.84	1315.61	216.47	233.22	0.975	0.975	16.6602	16.6602	16.6602	1	0	216.47	0.0782	12	D2	1	0	0	27	4	#NULL!	#NULL!	6	9	1	2	5	#NULL!	1	#NULL!	363	#NULL!
253756	16	angry.bmp	right	999.22	2982.22	1998.74	-1	-1	0.6281	0.6281	566.6	649.83	566.6	0.70821	1	-1	-1	12	D2	0	0	0	27	4	#NULL!	#NULL!	6	9	1	2	5	#NULL!	1	#NULL!	363	#NULL!
253756	17	fearful.bmp	left	999.2	2981.31	1998.42	-1	-1	1	1	0	0	0	1	0	1000	1	12	D2	1	0	0	27	4	#NULL!	#NULL!	6	9	1	2	5	#NULL!	1	#NULL!	363	#NULL!
253756	18	fearful.bmp	right	982.59	2998.83	1415.66	416.45	433.07	0.90698	0.90698	66.6201	166.6	66.6201	0.94121	1	-1	-1	12	D2	0	0	0	27	4	#NULL!	#NULL!	6	9	1	2	5	#NULL!	1	#NULL!	363	#NULL!
253756	19	nonface.bmp	left	1065.82	2914.42	1532.13	449.69	466.31	0.88172	0.88172	166.52	183.27	166.52	1	0	449.69	0.35258	12	D2	1	0	0	27	4	#NULL!	#NULL!	6	9	1	2	5	#NULL!	1	#NULL!	363	#NULL!
253756	20	fearful.bmp	right	981.88	2997.66	1981.1	-1	-1	0.825	0.825	332.5	332.5	332.5	1	0	-1	-1	12	D2	0	0	0	27	4	#NULL!	#NULL!	6	9	1	2	5	#NULL!	1	#NULL!	363	#NULL!
253756	21	happy.bmp	right	982.59	2998.07	1348.9	349.69	366.32	1	1	0	0	0	1	0	349.69	0.23493	12	D2	1	0	0	27	4	#NULL!	#NULL!	6	9	1	2	5	#NULL!	1	#NULL!	363	#NULL!
253756	22	happy.bmp	left	982.58	2997.65	1982.32	-1	-1	0.0083333	0.0083333	1815.85	1982.32	1815.85	0	0	-1	-1	12	D2	0	0	0	27	4	#NULL!	#NULL!	6	9	1	2	5	#NULL!	1	#NULL!	363	#NULL!
253756	23	angry.bmp	left	999.22	2981.19	1998.65	-1	-1	0.61983	0.61983	766.35	766.35	766.35	1	0	-1	-1	12	D2	1	0	0	27	4	#NULL!	#NULL!	6	9	1	2	5	#NULL!	1	#NULL!	363	#NULL!
253756	24	fearful.bmp	right	1049.08	2931.05	2048.4	-1	-1	0.44355	0.44355	832.72	949.33	832.72	1	0	-1	-1	12	D2	0	0	0	27	4	#NULL!	#NULL!	6	9	1	2	5	#NULL!	1	#NULL!	363	#NULL!
264397	1	fearful.bmp	right	1082.56	2897.79	1548.86	449.68	466.3	1	1	0	0	0	1	0	449.68	0.35256	7	D1	1	0	0	27	2	#NULL!	#NULL!	7	9	1	1	3	#NULL!	1	#NULL!	217	#NULL!
264397	2	nonface.bmp	left	999.22	2981.1	1482.28	466.31	482.93	1	1	0	0	0	1	0	466.31	0.37213	7	D1	0	0	0	27	2	#NULL!	#NULL!	7	9	1	1	3	#NULL!	1	#NULL!	217	#NULL!
264397	3	nonface.bmp	left	999.21	2981.05	1282.43	266.47	283.09	1	1	0	0	0	1	0	266.47	0.13702	7	D1	1	0	0	27	2	#NULL!	#NULL!	7	9	1	1	3	#NULL!	1	#NULL!	217	#NULL!
264397	4	nonface.bmp	right	999.27	2981.04	1999.05	-1	-1	0.26446	0.26446	1216.35	1249.59	1216.35	1	0	-1	-1	7	D1	0	0	0	27	2	#NULL!	#NULL!	7	9	1	1	3	#NULL!	1	#NULL!	217	#NULL!
264397	5	happy.bmp	left	999.22	2981.14	1365.66	349.81	366.43	1	1	0	0	0	1	0	349.81	0.23507	7	D1	1	0	0	27	2	#NULL!	#NULL!	7	9	1	1	3	#NULL!	1	#NULL!	217	#NULL!
264397	6	nonface.bmp	right	999.34	2981.02	1249.04	233.08	249.83	0.76316	0.76316	233.25	233.25	233.25	1	0	-1	-1	7	D1	0	0	0	27	2	#NULL!	#NULL!	7	9	1	1	3	#NULL!	1	#NULL!	217	#NULL!
264397	7	fearful.bmp	right	1015.96	2964.3	2015.09	-1	-1	0	0	2015.09	2015.09	2015.09	0	0	-1	-1	7	D1	1	0	0	27	2	#NULL!	#NULL!	7	9	1	1	3	#NULL!	1	#NULL!	217	#NULL!
264397	8	happy.bmp	left	1015.85	2964.34	2015.13	-1	-1	0	0	2015.13	2015.13	2015.13	0	0	-1	-1	7	D1	0	0	0	27	2	#NULL!	#NULL!	7	9	1	1	3	#NULL!	1	#NULL!	217	#NULL!
264397	9	fearful.bmp	left	1015.82	2964.43	2015.16	-1	-1	0	0	2015.16	2015.16	2015.16	1	0	-1	-1	7	D1	1	0	0	27	2	#NULL!	#NULL!	7	9	1	1	3	#NULL!	1	#NULL!	217	#NULL!
264397	10	happy.bmp	right	981.31	2997.8	1980.52	-1	-1	0	0	1980.52	1980.52	1980.52	0	0	-1	-1	7	D1	0	0	0	27	2	#NULL!	#NULL!	7	9	1	1	3	#NULL!	1	#NULL!	217	#NULL!
264397	11	angry.bmp	right	1015.86	2964.27	1348.92	316.31	333.06	0.60976	0.60976	299.72	299.72	299.72	1	0	-1	-1	7	D1	1	0	0	27	2	#NULL!	#NULL!	7	9	1	1	3	#NULL!	1	#NULL!	217	#NULL!
264397	12	fearful.bmp	left	1017.06	2962.45	2015.12	-1	-1	0	0	2015.12	2015.12	2015.12	0	0	-1	-1	7	D1	0	0	0	27	2	#NULL!	#NULL!	7	9	1	1	3	#NULL!	1	#NULL!	217	#NULL!
264397	13	fearful.bmp	right	1015.94	2966.2	2015.63	-1	-1	0	0	2015.63	2015.63	2015.63	0	0	-1	-1	7	D1	1	0	0	27	2	#NULL!	#NULL!	7	9	1	1	3	#NULL!	1	#NULL!	217	#NULL!
264397	14	nonface.bmp	left	1016	2964.31	2015.13	-1	-1	0	0	2015.13	2015.13	2015.13	0	0	-1	-1	7	D1	0	0	0	27	2	#NULL!	#NULL!	7	9	1	1	3	#NULL!	1	#NULL!	217	#NULL!
264397	15	happy.bmp	right	1015.31	2964.31	2014.48	-1	-1	0	0	2014.48	2014.48	2014.48	0	0	-1	-1	7	D1	1	0	0	27	2	#NULL!	#NULL!	7	9	1	1	3	#NULL!	1	#NULL!	217	#NULL!
264397	16	fearful.bmp	left	998.07	2980.95	1997.26	-1	-1	0	0	1997.26	1997.26	1997.26	0	0	-1	-1	7	D1	0	0	0	27	2	#NULL!	#NULL!	7	9	1	1	3	#NULL!	1	#NULL!	217	#NULL!
264397	17	angry.bmp	right	1031.79	2946.46	2030.53	-1	-1	0	0	2030.53	2030.53	2030.53	0	0	-1	-1	7	D1	1	0	0	27	2	#NULL!	#NULL!	7	9	1	1	3	#NULL!	1	#NULL!	217	#NULL!
264397	18	happy.bmp	right	1015.93	2966.18	2015.61	-1	-1	0	0	2015.61	2015.61	2015.61	0	0	-1	-1	7	D1	0	0	0	27	2	#NULL!	#NULL!	7	9	1	1	3	#NULL!	1	#NULL!	217	#NULL!
264397	19	angry.bmp	left	1015.94	2964.26	1999.75	-1	-1	0	0	1999.75	1999.75	1999.75	0	0	-1	-1	7	D1	1	0	0	27	2	#NULL!	#NULL!	7	9	1	1	3	#NULL!	1	#NULL!	217	#NULL!
264397	20	happy.bmp	left	1015.95	2964.39	1999.63	-1	-1	0	0	1999.63	1999.63	1999.63	0	0	-1	-1	7	D1	0	0	0	27	2	#NULL!	#NULL!	7	9	1	1	3	#NULL!	1	#NULL!	217	#NULL!
264397	21	nonface.bmp	right	1000.44	2980.92	1998.39	-1	-1	0	0	1998.39	1998.39	1998.39	0	0	-1	-1	7	D1	1	0	0	27	2	#NULL!	#NULL!	7	9	1	1	3	#NULL!	1	#NULL!	217	#NULL!
264397	22	angry.bmp	left	1017.05	2963.09	2015	-1	-1	0	0	2015	2015	2015	0	0	-1	-1	7	D1	0	0	0	27	2	#NULL!	#NULL!	7	9	1	1	3	#NULL!	1	#NULL!	217	#NULL!
264397	23	angry.bmp	left	1014.57	2963.08	2013.31	-1	-1	0	0	2013.31	2013.31	2013.31	0	0	-1	-1	7	D1	1	0	0	27	2	#NULL!	#NULL!	7	9	1	1	3	#NULL!	1	#NULL!	217	#NULL!
264397	24	angry.bmp	right	1014.56	2963.83	2013.87	-1	-1	0	0	2013.87	2013.87	2013.87	0	0	-1	-1	7	D1	0	0	0	27	2	#NULL!	#NULL!	7	9	1	1	3	#NULL!	1	#NULL!	217	#NULL!
268044	1	fearful.bmp	right	1016.03	2964.46	1432.37	399.713	416.336	1	1	0	0	0	1	0	399.713	0.29378	12	D2	1	1	0	29	3	31	7	5	9	2	1	5	3	1	1	364	1252
268044	1	fearful.bmp	right	249.82	2847.58	1082.42	815.98	832.61	1	1	0	0	0	1	0	815.98	0.78351	36	D3	1	1	0	29	3	31	7	5	9	2	1	5	3	1	1	364	1252
268044	2	fearful.bmp	left	999.275	2981.23	1998.56	-1	-1	1	1	0	0	0	1	0	1000	1	12	D2	0	1	0	29	3	31	7	5	9	2	1	5	3	1	1	364	1252
268044	2	nonface.bmp	right	216.46	2847.74	1215.66	-1	-1	1	1	0	0	0	1	0	1000	1	36	D3	0	1	0	29	3	31	7	5	9	2	1	5	3	1	1	364	1252
268044	3	nonface.bmp	left	1032.55	2947.83	1265.65	216.48	233.103	1	1	0	0	0	1	0	216.48	0.078212	12	D2	1	1	0	29	3	31	7	5	9	2	1	5	3	1	1	364	1252
268044	3	fearful.bmp	right	216.46	2864.33	765.98	532.89	549.51	1	1	0	0	0	1	0	532.89	0.45046	36	D3	1	1	0	29	3	31	7	5	9	2	1	5	3	1	1	364	1252
268044	4	angry.bmp	right	999.391	2981.17	1998.54	-1	-1	1	1	0	0	0	1	0	1000	1	12	D2	0	1	0	29	3	31	7	5	9	2	1	5	3	1	1	364	1252
268044	4	angry.bmp	right	233.09	2847.72	999.19	749.48	766.1	1	1	0	0	0	1	0	749.48	0.70527	36	D3	0	1	0	29	3	31	7	5	9	2	1	5	3	1	1	364	1252
268044	5	angry.bmp	right	1015.9	2964.16	2015.29	-1	-1	1	1	0	0	0	1	0	1000	1	12	D2	1	1	0	29	3	31	7	5	9	2	1	5	3	1	1	364	1252
268044	5	happy.bmp	left	216.45	2847.73	566.13	333.06	349.85	1	1	0	0	0	1	0	333.06	0.21536	36	D3	1	1	0	29	3	31	7	5	9	2	1	5	3	1	1	364	1252
268044	6	nonface.bmp	left	1016.04	2964.48	1249.14	216.476	233.101	1	1	0	0	0	1	0	216.476	0.078207	12	D2	0	1	0	29	3	31	7	5	9	2	1	5	3	1	1	364	1252
268044	6	nonface.bmp	left	199.86	2847.74	882.59	666.13	682.88	1	1	0	0	0	1	0	666.13	0.60721	36	D3	0	1	0	29	3	31	7	5	9	2	1	5	3	1	1	364	1252
268044	7	nonface.bmp	right	1016.04	2964.95	2015.43	-1	-1	0.97541	0.97541	50.242	50.242	50.242	0.49582	0	-1	-1	12	D2	1	1	0	29	3	31	7	5	9	2	1	5	3	1	1	364	1252
268044	7	fearful.bmp	left	183.09	2864.31	1182.28	-1	-1	0.041667	0.041667	1132.29	1149.03	1132.29	0	0	-1	-1	36	D3	1	1	0	29	3	31	7	5	9	2	1	5	3	1	1	364	1252
268044	8	happy.bmp	left	999.266	2981.21	1315.73	299.717	316.339	0.8125	0.8125	249.942	266.566	249.942	1	0	-1	-1	12	D2	0	1	0	29	3	31	7	5	9	2	1	5	3	1	1	364	1252
268044	8	fearful.bmp	left	216.45	2847.73	549.52	316.45	333.07	1	1	0	0	0	1	0	316.45	0.19582	36	D3	0	1	0	29	3	31	7	5	9	2	1	5	3	1	1	364	1252
268044	9	happy.bmp	right	1016.05	2964.47	1482.49	449.694	466.318	0.98889	0.98889	16.749	0	0	1	0	449.694	0.35258	12	D2	1	1	0	29	3	31	7	5	9	2	1	5	3	1	1	364	1252
268044	9	fearful.bmp	right	199.86	2847.71	549.53	333.06	349.81	1	1	0	0	0	1	0	333.06	0.21536	36	D3	1	1	0	29	3	31	7	5	9	2	1	5	3	1	1	364	1252
268044	10	happy.bmp	left	1016.02	2964.46	1415.73	383.093	399.728	1	1	0	0	0	1	0	383.093	0.27423	12	D2	0	1	0	29	3	31	7	5	9	2	1	5	3	1	1	364	1252
268044	10	happy.bmp	left	183.21	2864.35	582.9	383.06	399.68	1	1	0	0	0	1	0	383.06	0.27419	36	D3	0	1	0	29	3	31	7	5	9	2	1	5	3	1	1	364	1252
268044	11	fearful.bmp	left	1016.04	2964.46	1665.36	632.701	649.323	1	1	0	0	0	1	0	632.701	0.56788	12	D2	1	1	0	29	3	31	7	5	9	2	1	5	3	1	1	364	1252
268044	11	happy.bmp	right	216.46	2847.73	582.89	349.81	366.44	1	1	0	0	0	1	0	349.81	0.23507	36	D3	1	1	0	29	3	31	7	5	9	2	1	5	3	1	1	364	1252
268044	12	nonface.bmp	right	998.642	2980.58	1982.56	-1	-1	0.39167	0.39167	1216.5	1233.14	1216.5	1	0	-1	-1	12	D2	0	1	0	29	3	31	7	5	9	2	1	5	3	1	1	364	1252
268044	12	happy.bmp	left	249.84	2847.74	632.77	366.32	383.06	0.82051	0.82051	99.8699	66.6099	66.6099	1	0	366.32	0.25449	36	D3	0	1	0	29	3	31	7	5	9	2	1	5	3	1	1	364	1252
268044	13	happy.bmp	right	1015.89	2965.06	2015.27	-1	-1	0.54918	0.54918	799.524	1016	799.524	0.93386	1	-1	-1	12	D2	1	1	0	29	3	31	7	5	9	2	1	5	3	1	1	364	1252
268044	13	nonface.bmp	left	216.47	2847.77	1215.67	-1	-1	1	1	0	0	0	0	0	-1	-1	36	D3	1	1	0	29	3	31	7	5	9	2	1	5	3	1	1	364	1252
268044	14	fearful.bmp	left	999.246	2983.04	1415.7	399.836	416.584	1	1	0	0	0	1	0	399.836	0.29392	12	D2	0	1	0	29	3	31	7	5	9	2	1	5	3	1	1	364	1252
268044	14	angry.bmp	left	216.46	2847.77	649.38	416.3	433.05	1	1	0	33.3699	0	0.48711	0	-1	-1	36	D3	0	1	0	29	3	31	7	5	9	2	1	5	3	1	1	364	1252
268044	15	happy.bmp	left	999.268	2981.38	1299.11	283.219	299.842	1	1	0	0	0	1	0	283.219	0.15673	12	D2	1	1	0	29	3	31	7	5	9	2	1	5	3	1	1	364	1252
268044	15	angry.bmp	left	216.47	2847.81	1215.69	-1	-1	1	1	0	0	0	0	0	-1	-1	36	D3	1	1	0	29	3	31	7	5	9	2	1	5	3	1	1	364	1252
268044	16	fearful.bmp	right	999.272	2981.61	1282.36	266.464	283.088	1	1	0	0	0	1	0	266.464	0.13702	12	D2	0	1	0	29	3	31	7	5	9	2	1	5	3	1	1	364	1252
268044	16	happy.bmp	right	183.2	2864.38	799.37	599.54	616.16	0.55102	0.55102	216.5	216.5	216.5	0.020792	0	-1	-1	36	D3	0	1	0	29	3	31	7	5	9	2	1	5	3	1	1	364	1252
268044	17	nonface.bmp	right	1015.89	2964.47	1249.12	216.484	233.107	1	1	0	0	0	1	0	216.484	0.078216	12	D2	1	1	0	29	3	31	7	5	9	2	1	5	3	1	1	364	1252
268044	17	happy.bmp	right	199.85	2864.33	482.92	266.45	283.07	1	1	0	0	0	1	0	266.45	0.137	36	D3	1	1	0	29	3	31	7	5	9	2	1	5	3	1	1	364	1252
268044	18	angry.bmp	right	1016.01	2964.44	1382.34	349.702	366.339	1	1	0	0	0	1	0	349.702	0.23494	12	D2	0	1	0	29	3	31	7	5	9	2	1	5	3	1	1	364	1252
268044	18	angry.bmp	right	216.45	2847.59	516.28	283.08	299.7	1	1	0	0	0	1	0	283.08	0.15656	36	D3	0	1	0	29	3	31	7	5	9	2	1	5	3	1	1	364	1252
268044	19	angry.bmp	left	1015.87	2964.57	1382.33	349.84	366.465	0.4881	0.4881	649.545	649.545	649.545	1	0	-1	-1	12	D2	1	1	0	29	3	31	7	5	9	2	1	5	3	1	1	364	1252
268044	19	angry.bmp	right	216.46	2847.72	549.52	316.44	333.06	1	1	0	0	0	1	0	316.44	0.19581	36	D3	1	1	0	29	3	31	7	5	9	2	1	5	3	1	1	364	1252
268044	20	nonface.bmp	left	999.261	2981.16	1998.51	-1	-1	0.52893	0.52893	949.376	965.999	949.376	0.50832	0	-1	-1	12	D2	0	1	0	29	3	31	7	5	9	2	1	5	3	1	1	364	1252
268044	20	nonface.bmp	right	199.83	2847.73	716.11	499.66	516.28	1	1	0	0	0	1	0	499.66	0.41136	36	D3	0	1	0	29	3	31	7	5	9	2	1	5	3	1	1	364	1252
268044	21	fearful.bmp	right	999.324	2981.16	1998.54	-1	-1	0.68595	0.68595	266.524	283.231	266.524	0.6333	1	-1	-1	12	D2	1	1	0	29	3	31	7	5	9	2	1	5	3	1	1	364	1252
268044	21	angry.bmp	left	181.97	2847.69	531.66	333.07	349.82	0.90909	0.90909	16.6301	16.6301	16.6301	1	0	333.07	0.21538	36	D3	1	1	0	29	3	31	7	5	9	2	1	5	3	1	1	364	1252
268044	22	angry.bmp	left	1015.9	2964.71	1298.98	266.463	283.212	0.8481	0.8481	183.223	183.223	183.223	1	0	266.463	0.13702	12	D2	0	1	0	29	3	31	7	5	9	2	1	5	3	1	1	364	1252
268044	22	fearful.bmp	left	199.83	2847.6	483.03	266.45	283.09	1	1	0	0	0	1	0	266.45	0.137	36	D3	0	1	0	29	3	31	7	5	9	2	1	5	3	1	1	364	1252
268044	23	angry.bmp	left	999.282	2981.04	1999.19	-1	-1	0.057851	0.057851	1899.2	1899.2	1899.2	0	0	-1	-1	12	D2	1	1	0	29	3	31	7	5	9	2	1	5	3	1	1	364	1252
268044	23	nonface.bmp	left	216.53	2847.74	599.46	366.31	383.06	0.75676	0.75676	133.17	133.17	133.17	1	0	366.31	0.25448	36	D3	1	1	0	29	3	31	7	5	9	2	1	5	3	1	1	364	1252
268044	24	happy.bmp	right	1015.9	2964.57	1265.75	233.225	249.847	0.76623	0.76623	216.518	216.518	216.518	1	0	-1	-1	12	D2	0	1	0	29	3	31	7	5	9	2	1	5	3	1	1	364	1252
268044	24	nonface.bmp	right	233.15	2831.1	849.29	599.52	616.14	0.30769	0.30769	566.15	566.15	566.15	0.90192	0	-1	-1	36	D3	0	1	0	29	3	31	7	5	9	2	1	5	3	1	1	364	1252
271873	1	nonface.bmp	right	249.83	2831.07	1249	-1	-1	0.96053	0.96053	33.23	0	0	1	0	1000	1	36	D3	1	1	0	38	10	30	8	5	9	2	1	5	4	1	1	359	1263
271873	2	nonface.bmp	right	216.45	2864.37	749.34	516.27	532.9	0.93478	0.93478	49.97	49.97	49.97	1	0	516.27	0.43091	36	D3	0	1	0	38	10	30	8	5	9	2	1	5	4	1	1	359	1263
271873	3	fearful.bmp	left	199.83	2847.6	865.94	649.37	666.12	0.9434	0.9434	33.3699	0	0	1	0	649.37	0.58749	36	D3	1	1	0	38	10	30	8	5	9	2	1	5	4	1	1	359	1263
271873	4	angry.bmp	left	199.86	2847.59	1115.8	899.21	915.83	1	1	0	0	0	1	0	899.21	0.88142	36	D3	0	1	0	38	10	30	8	5	9	2	1	5	4	1	1	359	1263
271873	5	happy.bmp	right	199.84	2847.73	1199.04	-1	-1	1	1	0	0	0	1	0	1000	1	36	D3	1	1	0	38	10	30	8	5	9	2	1	5	4	1	1	359	1263
271873	6	fearful.bmp	right	233.07	2847.69	1232.24	-1	-1	1	1	0	0	0	1	0	1000	1	36	D3	0	1	0	38	10	30	8	5	9	2	1	5	4	1	1	359	1263
271873	7	nonface.bmp	left	249.69	2847.62	799.33	532.89	549.53	1	1	0	0	0	1	0	532.89	0.45046	36	D3	1	1	0	38	10	30	8	5	9	2	1	5	4	1	1	359	1263
271873	8	angry.bmp	left	216.58	2831.02	1215.76	-1	-1	1	1	0	0	0	1	0	1000	1	36	D3	0	1	0	38	10	30	8	5	9	2	1	5	4	1	1	359	1263
271873	9	angry.bmp	right	216.59	2847.75	1215.81	-1	-1	0.90541	0.90541	49.9099	49.9099	49.9099	1	0	1000	1	36	D3	1	1	0	38	10	30	8	5	9	2	1	5	4	1	1	359	1263
271873	10	nonface.bmp	left	216.59	2847.72	865.98	632.77	649.51	1	1	0	0	0	1	0	632.77	0.56796	36	D3	0	1	0	38	10	30	8	5	9	2	1	5	4	1	1	359	1263
271873	11	happy.bmp	right	216.45	2847.61	1215.66	-1	-1	0.98649	0.98649	16.75	16.75	16.75	1	0	1000	1	36	D3	1	1	0	38	10	30	8	5	9	2	1	5	4	1	1	359	1263
271873	12	happy.bmp	left	199.83	2831.03	1199.04	-1	-1	1	1	0	0	0	1	0	1000	1	36	D3	0	1	0	38	10	30	8	5	9	2	1	5	4	1	1	359	1263
271873	13	angry.bmp	right	233.08	2847.71	1232.27	-1	-1	0.86667	0.86667	166.51	166.51	166.51	1	0	1000	1	36	D3	1	1	0	38	10	30	8	5	9	2	1	5	4	1	1	359	1263
271873	14	fearful.bmp	right	199.83	2864.22	1199.01	-1	-1	0.9863	0.9863	16.6199	16.6199	16.6199	1	0	1000	1	36	D3	0	1	0	38	10	30	8	5	9	2	1	5	4	1	1	359	1263
271873	15	fearful.bmp	left	199.85	2814.38	649.4	432.92	449.67	1	1	0	0	0	1	0	432.92	0.33285	36	D3	1	1	0	38	10	30	8	5	9	2	1	5	4	1	1	359	1263
271873	16	nonface.bmp	left	216.48	2864.34	766	532.9	549.52	1	1	0	0	0	1	0	532.9	0.45047	36	D3	0	1	0	38	10	30	8	5	9	2	1	5	4	1	1	359	1263
271873	17	happy.bmp	right	216.46	2847.58	1215.65	-1	-1	1	1	0	0	0	1	0	1000	1	36	D3	1	1	0	38	10	30	8	5	9	2	1	5	4	1	1	359	1263
271873	18	fearful.bmp	right	216.57	2847.72	1215.76	-1	-1	1	1	0	0	0	1	0	1000	1	36	D3	0	1	0	38	10	30	8	5	9	2	1	5	4	1	1	359	1263
271873	19	angry.bmp	right	199.84	2847.71	1199.02	-1	-1	1	1	0	16.6301	0	1	0	1000	1	36	D3	1	1	0	38	10	30	8	5	9	2	1	5	4	1	1	359	1263
271873	20	happy.bmp	left	199.82	2864.34	1199.02	-1	-1	0.9863	0.9863	16.75	0	0	1	0	1000	1	36	D3	0	1	0	38	10	30	8	5	9	2	1	5	4	1	1	359	1263
271873	21	nonface.bmp	right	216.47	2847.69	949.23	716.14	732.75	0.91379	0.91379	83.28	83.28	83.28	1	0	716.14	0.66605	36	D3	1	1	0	38	10	30	8	5	9	2	1	5	4	1	1	359	1263
271873	22	angry.bmp	left	199.71	2864.34	1198.9	-1	-1	1	1	0	0	0	1	0	1000	1	36	D3	0	1	0	38	10	30	8	5	9	2	1	5	4	1	1	359	1263
271873	23	happy.bmp	left	199.83	2864.32	1149.02	932.56	949.19	1	1	0	0	0	0.9131	0	932.56	0.92066	36	D3	1	1	0	38	10	30	8	5	9	2	1	5	4	1	1	359	1263
271873	24	fearful.bmp	left	216.46	2830.96	1215.64	-1	-1	1	1	0	0	0	1	0	1000	1	36	D3	0	1	0	38	10	30	8	5	9	2	1	5	4	1	1	359	1263
276634	1	angry.bmp	right	1082.45	2897.79	1582.11	483.04	499.68	1	1	0	0	0	1	0	483.04	0.39181	12	D2	1	0	0	38	14	#NULL!	#NULL!	6	9	1	2	4	#NULL!	1	#NULL!	367	#NULL!
276634	2	happy.bmp	left	1015.97	2964.34	1848.6	816.01	832.63	0.99107	0.99107	16.6301	16.75	16.6301	1	0	816.01	0.78354	12	D2	0	0	0	38	14	#NULL!	#NULL!	6	9	1	2	4	#NULL!	1	#NULL!	367	#NULL!
276634	3	angry.bmp	right	999.21	2981.08	1548.8	532.97	549.67	0.59574	0.59574	83.28	83.28	83.28	1	0	532.97	0.45055	12	D2	1	0	0	38	14	#NULL!	#NULL!	6	9	1	2	4	#NULL!	1	#NULL!	367	#NULL!
276634	4	nonface.bmp	left	999.23	2980.95	1282.44	266.46	283.08	0.70513	0.70513	233.11	233.11	233.11	1	0	-1	-1	12	D2	0	0	0	38	14	#NULL!	#NULL!	6	9	1	2	4	#NULL!	1	#NULL!	367	#NULL!
276634	5	angry.bmp	left	982.6	2997.7	1582.13	582.91	599.53	0.57292	0.57292	266.45	249.83	249.83	0.88419	0	-1	-1	12	D2	1	0	0	38	14	#NULL!	#NULL!	6	9	1	2	4	#NULL!	1	#NULL!	367	#NULL!
276634	6	happy.bmp	right	999.24	2981.09	1998.47	-1	-1	0.63636	0.63636	133.22	133.22	133.22	1	0	1000	1	12	D2	0	0	0	38	14	#NULL!	#NULL!	6	9	1	2	4	#NULL!	1	#NULL!	367	#NULL!
276634	7	happy.bmp	right	982.64	2997.63	1515.56	516.29	532.91	0.80435	0.80435	50.04	50.04	50.04	1	0	516.29	0.43093	12	D2	1	0	0	38	14	#NULL!	#NULL!	6	9	1	2	4	#NULL!	1	#NULL!	367	#NULL!
276634	8	angry.bmp	left	999.23	2981.85	1482.16	466.18	482.93	0.94444	0.94444	83.2998	83.2998	83.2998	1	0	466.18	0.37198	12	D2	0	0	0	38	14	#NULL!	#NULL!	6	9	1	2	4	#NULL!	1	#NULL!	367	#NULL!
276634	9	fearful.bmp	left	999.2	2981.04	1998.42	-1	-1	0.40496	0.40496	532.9	765.99	532.9	1	0	-1	-1	12	D2	1	0	0	38	14	#NULL!	#NULL!	6	9	1	2	4	#NULL!	1	#NULL!	367	#NULL!
276634	10	fearful.bmp	right	999.23	2982.28	1998.51	-1	-1	0.82645	0.82645	166.52	199.88	166.52	1	0	1000	1	12	D2	0	0	0	38	14	#NULL!	#NULL!	6	9	1	2	4	#NULL!	1	#NULL!	367	#NULL!
276634	11	happy.bmp	right	982.59	2997.7	1731.98	732.77	749.39	1	1	0	0	0	1	0	732.77	0.68561	12	D2	1	0	0	38	14	#NULL!	#NULL!	6	9	1	2	4	#NULL!	1	#NULL!	367	#NULL!
276634	12	fearful.bmp	left	999.23	2981.43	1598.78	582.81	599.56	0.78351	0.78351	83.23	83.23	83.23	1	0	582.81	0.50919	12	D2	0	0	0	38	14	#NULL!	#NULL!	6	9	1	2	4	#NULL!	1	#NULL!	367	#NULL!
276634	13	fearful.bmp	right	999.22	2981.11	1998.45	-1	-1	0.90083	0.90083	50.0398	50.0398	50.0398	1	0	1000	1	12	D2	1	0	0	38	14	#NULL!	#NULL!	6	9	1	2	4	#NULL!	1	#NULL!	367	#NULL!
276634	14	nonface.bmp	left	982.61	2997.71	1982.01	-1	-1	0.83333	0.83333	133.38	133.38	133.38	1	0	1000	1	12	D2	0	0	0	38	14	#NULL!	#NULL!	6	9	1	2	4	#NULL!	1	#NULL!	367	#NULL!
276634	15	angry.bmp	left	999.25	2981.02	1348.96	333.09	349.71	1	1	0	50	0	1	0	333.09	0.2154	12	D2	1	0	0	38	14	#NULL!	#NULL!	6	9	1	2	4	#NULL!	1	#NULL!	367	#NULL!
276634	16	fearful.bmp	right	982.64	2997.72	1981.89	-1	-1	0.85	0.85	83.4099	100.11	83.4099	1	0	1000	1	12	D2	0	0	0	38	14	#NULL!	#NULL!	6	9	1	2	4	#NULL!	1	#NULL!	367	#NULL!
276634	17	fearful.bmp	left	1015.88	2964.5	2015.14	-1	-1	0.94262	0.94262	50.04	50.04	50.04	1	0	1000	1	12	D2	1	0	0	38	14	#NULL!	#NULL!	6	9	1	2	4	#NULL!	1	#NULL!	367	#NULL!
276634	18	nonface.bmp	right	965.87	3014.27	1248.97	266.41	283.15	0.96053	0.96053	49.97	49.97	49.97	1	0	266.41	0.13695	12	D2	0	0	0	38	14	#NULL!	#NULL!	6	9	1	2	4	#NULL!	1	#NULL!	367	#NULL!
276634	19	nonface.bmp	right	982	2997.78	1981.26	-1	-1	0.83333	0.83333	66.5999	66.5999	66.5999	1	0	1000	1	12	D2	1	0	0	38	14	#NULL!	#NULL!	6	9	1	2	4	#NULL!	1	#NULL!	367	#NULL!
276634	20	nonface.bmp	left	999.25	2981.13	1582.18	566.3	582.93	0.9375	0.9375	33.25	33.25	33.25	1	0	566.3	0.48976	12	D2	0	0	0	38	14	#NULL!	#NULL!	6	9	1	2	4	#NULL!	1	#NULL!	367	#NULL!
276634	21	angry.bmp	right	999.2	2980.99	1515.56	499.61	516.18	0.6413	0.6413	183.23	449.67	183.23	0.92306	0	499.61	0.41131	12	D2	1	0	0	38	14	#NULL!	#NULL!	6	9	1	2	4	#NULL!	1	#NULL!	367	#NULL!
276634	22	nonface.bmp	right	982.61	2997.76	1532.16	532.93	549.55	0.78495	0.78495	183.22	183.22	183.22	1	0	532.93	0.45051	12	D2	0	0	0	38	14	#NULL!	#NULL!	6	9	1	2	4	#NULL!	1	#NULL!	367	#NULL!
276634	23	happy.bmp	left	982.61	2997.68	1981.83	-1	-1	0.425	0.425	233.3	566.35	233.3	1	0	-1	-1	12	D2	1	0	0	38	14	#NULL!	#NULL!	6	9	1	2	4	#NULL!	1	#NULL!	367	#NULL!
276634	24	happy.bmp	left	999.23	2981.13	1998.47	-1	-1	0.77686	0.77686	99.9001	99.98	99.9001	0.94165	0	1000	1	12	D2	0	0	0	38	14	#NULL!	#NULL!	6	9	1	2	4	#NULL!	1	#NULL!	367	#NULL!
362898	1	happy.bmp	left	1082.47	2897.79	1565.4	466.29	482.91	0.95789	0.95789	66.6001	66.6001	66.6001	1	0	466.29	0.37211	12	D2	1	0	9	23	4	#NULL!	#NULL!	4	#NULL!	1	2	3	#NULL!	1	#NULL!	361	#NULL!
362898	2	happy.bmp	left	999.2	2980.9	1398.91	382.97	399.69	0.84706	0.84706	83.2598	616.18	83.2598	1	0	382.97	0.27408	12	D2	0	0	9	23	4	#NULL!	#NULL!	4	#NULL!	1	2	3	#NULL!	1	#NULL!	361	#NULL!
362898	3	angry.bmp	right	965.98	3014.26	1565.47	582.87	599.51	0.23158	0.23158	1049.15	1432.25	1049.15	1	0	-1	-1	12	D2	1	0	9	23	4	#NULL!	#NULL!	4	#NULL!	1	2	3	#NULL!	1	#NULL!	361	#NULL!
362898	4	happy.bmp	right	999.22	2981.02	1465.52	449.67	466.29	0.93258	0.93258	99.99	83.3601	83.3601	1	0	449.67	0.35255	12	D2	0	0	9	23	4	#NULL!	#NULL!	4	#NULL!	1	2	3	#NULL!	1	#NULL!	361	#NULL!
362898	5	fearful.bmp	right	999.21	2981.06	1998.74	-1	-1	0.23967	0.23967	1365.84	1682.29	1365.84	1	0	-1	-1	12	D2	1	0	9	23	4	#NULL!	#NULL!	4	#NULL!	1	2	3	#NULL!	1	#NULL!	361	#NULL!
362898	6	angry.bmp	left	984.44	2998.1	1981.79	-1	-1	0.2	0.2	1215.81	1448.88	1215.81	0	0	-1	-1	12	D2	0	0	9	23	4	#NULL!	#NULL!	4	#NULL!	1	2	3	#NULL!	1	#NULL!	361	#NULL!
362898	7	nonface.bmp	left	999.16	2981.05	1249	233.22	249.85	0.47368	0.47368	249.83	249.83	249.83	1	0	-1	-1	12	D2	1	0	9	23	4	#NULL!	#NULL!	4	#NULL!	1	2	3	#NULL!	1	#NULL!	361	#NULL!
362898	8	angry.bmp	right	982.61	2997.68	1981.83	-1	-1	0.80833	0.80833	83.3499	782.75	83.3499	1	0	1000	1	12	D2	0	0	9	23	4	#NULL!	#NULL!	4	#NULL!	1	2	3	#NULL!	1	#NULL!	361	#NULL!
362898	9	happy.bmp	right	999.24	2981.15	1998.44	-1	-1	0.8843	0.8843	216.57	183.2	183.2	0.85829	0	1000	1	12	D2	1	0	9	23	4	#NULL!	#NULL!	4	#NULL!	1	2	3	#NULL!	1	#NULL!	361	#NULL!
362898	10	nonface.bmp	right	981.92	2999.57	1248.38	249.71	266.46	0.67105	0.67105	382.38	382.38	382.38	1	0	-1	-1	12	D2	0	0	9	23	4	#NULL!	#NULL!	4	#NULL!	1	2	3	#NULL!	1	#NULL!	361	#NULL!
362898	11	happy.bmp	left	932.66	3047.45	1916.2	-1	-1	0.19828	0.19828	1549.89	1533.15	1533.15	0	0	-1	-1	12	D2	1	0	9	23	4	#NULL!	#NULL!	4	#NULL!	1	2	3	#NULL!	1	#NULL!	361	#NULL!
362898	12	fearful.bmp	left	999.24	2981.2	1182.34	166.48	183.22	0.94444	0.94444	50	50	50	0.76057	0	166.48	0.019388	12	D2	0	0	9	23	4	#NULL!	#NULL!	4	#NULL!	1	2	3	#NULL!	1	#NULL!	361	#NULL!
362898	13	nonface.bmp	right	981.66	2997.72	1980.89	-1	-1	0.025	0.025	1315.57	1282.3	1149.06	0.91594	1	-1	-1	12	D2	1	0	9	23	4	#NULL!	#NULL!	4	#NULL!	1	2	3	#NULL!	1	#NULL!	361	#NULL!
362898	14	angry.bmp	right	1015.8	2964.28	1832.14	799.59	816.22	0.55856	0.55856	632.88	1815.4	632.88	1	0	-1	-1	12	D2	0	0	9	23	4	#NULL!	#NULL!	4	#NULL!	1	2	3	#NULL!	1	#NULL!	361	#NULL!
362898	15	angry.bmp	left	982.51	2998.26	1332.32	333.06	349.68	0.58025	0.58025	249.72	183.21	166.47	1	0	333.06	0.21536	12	D2	1	0	9	23	4	#NULL!	#NULL!	4	#NULL!	1	2	3	#NULL!	1	#NULL!	361	#NULL!
362898	16	fearful.bmp	left	999.16	2981.7	1998.38	-1	-1	0.041322	0.041322	1182.36	1165.74	1165.74	0.92501	0	-1	-1	12	D2	0	0	9	23	4	#NULL!	#NULL!	4	#NULL!	1	2	3	#NULL!	1	#NULL!	361	#NULL!
362898	17	angry.bmp	left	982.65	2997.54	1981.78	-1	-1	0.083333	0.083333	915.97	982.56	915.97	0	0	-1	-1	12	D2	1	0	9	23	4	#NULL!	#NULL!	4	#NULL!	1	2	3	#NULL!	1	#NULL!	361	#NULL!
362898	18	happy.bmp	right	982.52	2997.78	1981.74	-1	-1	0.016667	0.016667	1565.39	1049.1	1049.1	0	0	-1	-1	12	D2	0	0	9	23	4	#NULL!	#NULL!	4	#NULL!	1	2	3	#NULL!	1	#NULL!	361	#NULL!
362898	19	fearful.bmp	right	982.72	2998.21	1982.01	-1	-1	0.11667	0.11667	949.55	1982.01	949.55	0.43695	1	-1	-1	12	D2	1	0	9	23	4	#NULL!	#NULL!	4	#NULL!	1	2	3	#NULL!	1	#NULL!	361	#NULL!
362898	20	nonface.bmp	left	966.31	3014.55	1282.78	299.9	316.65	0.62821	0.62821	432.43	432.43	432.43	1	0	-1	-1	12	D2	0	0	9	23	4	#NULL!	#NULL!	4	#NULL!	1	2	3	#NULL!	1	#NULL!	361	#NULL!
362898	21	nonface.bmp	left	999.94	2981.02	1249.66	233.09	249.83	0.5	0.5	366.84	816.73	233.63	1	0	-1	-1	12	D2	1	0	9	23	4	#NULL!	#NULL!	4	#NULL!	1	2	3	#NULL!	1	#NULL!	361	#NULL!
362898	22	fearful.bmp	right	965.53	3013.71	1964.43	-1	-1	0.29412	0.29412	1198.57	1198.57	1198.57	1	0	-1	-1	12	D2	0	0	9	23	4	#NULL!	#NULL!	4	#NULL!	1	2	3	#NULL!	1	#NULL!	361	#NULL!
362898	23	nonface.bmp	right	1015.85	2947.8	2015.22	-1	-1	0.30328	0.30328	1399.06	1082.61	1082.61	1	0	-1	-1	12	D2	1	0	9	23	4	#NULL!	#NULL!	4	#NULL!	1	2	3	#NULL!	1	#NULL!	361	#NULL!
380882	1	happy.bmp	right	1032.57	2947.9	2031.89	-1	-1	0.31707	0.31707	249.776	532.997	249.776	0.74595	1	-1	-1	7	D2	1	0	0	21	0	#NULL!	#NULL!	7	9	1	1	4	#NULL!	1	#NULL!	218	#NULL!
380882	2	happy.bmp	right	1015.93	2964.3	1299.11	266.552	283.104	0.5443	0.5443	149.863	149.863	149.863	1	0	266.552	0.13712	7	D2	0	0	0	21	0	#NULL!	#NULL!	7	9	1	1	4	#NULL!	1	#NULL!	218	#NULL!
380882	3	angry.bmp	left	999.274	2981.1	1983.08	-1	-1	0.275	0.275	1000.43	1716.61	1000.43	0.73971	1	-1	-1	7	D2	1	0	0	21	0	#NULL!	#NULL!	7	9	1	1	4	#NULL!	1	#NULL!	218	#NULL!
380882	4	angry.bmp	left	999.227	2981.03	1998.9	-1	-1	0.0082645	0.0082645	1832.43	1998.9	1832.43	0	0	-1	-1	7	D2	0	0	0	21	0	#NULL!	#NULL!	7	9	1	1	4	#NULL!	1	#NULL!	218	#NULL!
380882	5	fearful.bmp	left	1015.95	2964.69	1999.3	-1	-1	0.27273	0.27273	582.909	633.603	567.02	0.65806	1	-1	-1	7	D2	1	0	0	21	0	#NULL!	#NULL!	7	9	1	1	4	#NULL!	1	#NULL!	218	#NULL!
380882	6	happy.bmp	left	999.221	2981.12	1998.77	-1	-1	0	0	1998.77	1998.77	1998.77	1	0	-1	-1	7	D2	0	0	0	21	0	#NULL!	#NULL!	7	9	1	1	4	#NULL!	1	#NULL!	218	#NULL!
380882	7	angry.bmp	right	999.1	2982	1998.38	-1	-1	0	0	1998.38	1998.38	1998.38	0	0	-1	-1	7	D2	1	0	0	21	0	#NULL!	#NULL!	7	9	1	1	4	#NULL!	1	#NULL!	218	#NULL!
380882	8	angry.bmp	right	999.108	2981.39	1998.36	-1	-1	0.066116	0.066116	1332.34	1332.34	1332.34	0.70838	0	-1	-1	7	D2	0	0	0	21	0	#NULL!	#NULL!	7	9	1	1	4	#NULL!	1	#NULL!	218	#NULL!
392342	1	angry.bmp	right	999.19	2980.91	1482.24	466.3	482.92	1	1	0	0	0	1	0	466.3	0.37212	12	D2	1	#NULL!	#NULL!	#NULL!	#NULL!	#NULL!	#NULL!	#NULL!	#NULL!	#NULL!	#NULL!	#NULL!	#NULL!	#NULL!	#NULL!	#NULL!	#NULL!
392342	2	fearful.bmp	left	1015.83	2964.35	1465.48	433.03	449.65	1	1	0	0	0	1	0	433.03	0.33298	12	D2	0	#NULL!	#NULL!	#NULL!	#NULL!	#NULL!	#NULL!	#NULL!	#NULL!	#NULL!	#NULL!	#NULL!	#NULL!	#NULL!	#NULL!	#NULL!	#NULL!
392342	3	fearful.bmp	left	1015.84	2964.28	1465.53	432.94	449.68	1	1	0	0	0	1	0	432.94	0.33287	12	D2	1	#NULL!	#NULL!	#NULL!	#NULL!	#NULL!	#NULL!	#NULL!	#NULL!	#NULL!	#NULL!	#NULL!	#NULL!	#NULL!	#NULL!	#NULL!	#NULL!
392342	4	fearful.bmp	right	1015.85	2964.39	1465.52	433.05	449.67	1	1	0	0	0	1	0	433.05	0.333	12	D2	0	#NULL!	#NULL!	#NULL!	#NULL!	#NULL!	#NULL!	#NULL!	#NULL!	#NULL!	#NULL!	#NULL!	#NULL!	#NULL!	#NULL!	#NULL!	#NULL!
392342	5	nonface.bmp	right	1015.83	2964.26	1482.12	449.55	466.3	1	1	0	0	0	1	0	449.55	0.35241	12	D2	1	#NULL!	#NULL!	#NULL!	#NULL!	#NULL!	#NULL!	#NULL!	#NULL!	#NULL!	#NULL!	#NULL!	#NULL!	#NULL!	#NULL!	#NULL!	#NULL!
392342	6	angry.bmp	left	1015.83	2964.24	1565.49	532.9	549.52	1	1	0	0	0	1	0	532.9	0.45047	12	D2	0	#NULL!	#NULL!	#NULL!	#NULL!	#NULL!	#NULL!	#NULL!	#NULL!	#NULL!	#NULL!	#NULL!	#NULL!	#NULL!	#NULL!	#NULL!	#NULL!
392342	7	nonface.bmp	left	1015.82	2964.9	1498.87	466.3	482.92	1	1	0	0	0	1	0	466.3	0.37212	12	D2	1	#NULL!	#NULL!	#NULL!	#NULL!	#NULL!	#NULL!	#NULL!	#NULL!	#NULL!	#NULL!	#NULL!	#NULL!	#NULL!	#NULL!	#NULL!	#NULL!
392342	8	happy.bmp	right	1015.85	2962.55	2015.34	-1	-1	0.41803	0.41803	1182.72	1182.72	1182.72	1	0	-1	-1	12	D2	0	#NULL!	#NULL!	#NULL!	#NULL!	#NULL!	#NULL!	#NULL!	#NULL!	#NULL!	#NULL!	#NULL!	#NULL!	#NULL!	#NULL!	#NULL!	#NULL!
392342	9	nonface.bmp	left	1049.22	2931.56	1482.27	416.43	433.05	1	1	0	0	0	1	0	416.43	0.31345	12	D2	1	#NULL!	#NULL!	#NULL!	#NULL!	#NULL!	#NULL!	#NULL!	#NULL!	#NULL!	#NULL!	#NULL!	#NULL!	#NULL!	#NULL!	#NULL!	#NULL!
392342	10	nonface.bmp	right	1099.2	2881.05	2098.43	-1	-1	1	1	0	0	0	1	0	1000	1	12	D2	0	#NULL!	#NULL!	#NULL!	#NULL!	#NULL!	#NULL!	#NULL!	#NULL!	#NULL!	#NULL!	#NULL!	#NULL!	#NULL!	#NULL!	#NULL!	#NULL!
392342	11	fearful.bmp	right	1049.21	2931.04	2048.45	-1	-1	1	1	0	0	0	1	0	1000	1	12	D2	1	#NULL!	#NULL!	#NULL!	#NULL!	#NULL!	#NULL!	#NULL!	#NULL!	#NULL!	#NULL!	#NULL!	#NULL!	#NULL!	#NULL!	#NULL!	#NULL!
392342	12	angry.bmp	left	1049.35	2930.99	2048.59	-1	-1	1	1	0	0	0	1	0	1000	1	12	D2	0	#NULL!	#NULL!	#NULL!	#NULL!	#NULL!	#NULL!	#NULL!	#NULL!	#NULL!	#NULL!	#NULL!	#NULL!	#NULL!	#NULL!	#NULL!	#NULL!
392342	13	nonface.bmp	left	1049.21	2931.01	2048.42	-1	-1	1	1	0	0	0	1	0	1000	1	12	D2	1	#NULL!	#NULL!	#NULL!	#NULL!	#NULL!	#NULL!	#NULL!	#NULL!	#NULL!	#NULL!	#NULL!	#NULL!	#NULL!	#NULL!	#NULL!	#NULL!
392342	14	fearful.bmp	right	1049.35	2931.2	2048.48	-1	-1	1	1	0	0	0	1	0	1000	1	12	D2	0	#NULL!	#NULL!	#NULL!	#NULL!	#NULL!	#NULL!	#NULL!	#NULL!	#NULL!	#NULL!	#NULL!	#NULL!	#NULL!	#NULL!	#NULL!	#NULL!
392342	15	fearful.bmp	left	1049.2	2931.21	2048.55	-1	-1	1	1	0	0	0	1	0	1000	1	12	D2	1	#NULL!	#NULL!	#NULL!	#NULL!	#NULL!	#NULL!	#NULL!	#NULL!	#NULL!	#NULL!	#NULL!	#NULL!	#NULL!	#NULL!	#NULL!	#NULL!
392342	16	angry.bmp	right	1049.08	2931.03	2048.3	-1	-1	1	1	0	0	0	1	0	1000	1	12	D2	0	#NULL!	#NULL!	#NULL!	#NULL!	#NULL!	#NULL!	#NULL!	#NULL!	#NULL!	#NULL!	#NULL!	#NULL!	#NULL!	#NULL!	#NULL!	#NULL!
392342	17	happy.bmp	left	1049.2	2931.16	2048.42	-1	-1	1	1	0	0	0	1	0	1000	1	12	D2	1	#NULL!	#NULL!	#NULL!	#NULL!	#NULL!	#NULL!	#NULL!	#NULL!	#NULL!	#NULL!	#NULL!	#NULL!	#NULL!	#NULL!	#NULL!	#NULL!
392342	18	happy.bmp	left	1099.33	2880.98	2098.95	-1	-1	1	1	0	0	0	1	0	1000	1	12	D2	0	#NULL!	#NULL!	#NULL!	#NULL!	#NULL!	#NULL!	#NULL!	#NULL!	#NULL!	#NULL!	#NULL!	#NULL!	#NULL!	#NULL!	#NULL!	#NULL!
392342	19	angry.bmp	right	1065.82	2914.52	2065.04	-1	-1	1	1	0	0	0	1	0	1000	1	12	D2	1	#NULL!	#NULL!	#NULL!	#NULL!	#NULL!	#NULL!	#NULL!	#NULL!	#NULL!	#NULL!	#NULL!	#NULL!	#NULL!	#NULL!	#NULL!	#NULL!
392342	20	nonface.bmp	right	1049.07	2931.01	2048.17	-1	-1	1	1	0	0	0	1	0	1000	1	12	D2	0	#NULL!	#NULL!	#NULL!	#NULL!	#NULL!	#NULL!	#NULL!	#NULL!	#NULL!	#NULL!	#NULL!	#NULL!	#NULL!	#NULL!	#NULL!	#NULL!
392342	21	happy.bmp	left	1049.22	2931.16	2048.55	-1	-1	1	1	0	0	0	1	0	1000	1	12	D2	1	#NULL!	#NULL!	#NULL!	#NULL!	#NULL!	#NULL!	#NULL!	#NULL!	#NULL!	#NULL!	#NULL!	#NULL!	#NULL!	#NULL!	#NULL!	#NULL!
392342	22	happy.bmp	right	1049.21	2931.07	2048.57	-1	-1	1	1	0	0	0	1	0	1000	1	12	D2	0	#NULL!	#NULL!	#NULL!	#NULL!	#NULL!	#NULL!	#NULL!	#NULL!	#NULL!	#NULL!	#NULL!	#NULL!	#NULL!	#NULL!	#NULL!	#NULL!
392342	23	happy.bmp	right	1099.18	2881.5	2098.4	-1	-1	1	1	0	0	0	1	0	1000	1	12	D2	1	#NULL!	#NULL!	#NULL!	#NULL!	#NULL!	#NULL!	#NULL!	#NULL!	#NULL!	#NULL!	#NULL!	#NULL!	#NULL!	#NULL!	#NULL!	#NULL!
392342	24	angry.bmp	left	1099.2	2881.3	2098.68	-1	-1	1	1	0	0	0	1	0	1000	1	12	D2	0	#NULL!	#NULL!	#NULL!	#NULL!	#NULL!	#NULL!	#NULL!	#NULL!	#NULL!	#NULL!	#NULL!	#NULL!	#NULL!	#NULL!	#NULL!	#NULL!
397420	1	fearful.bmp	right	1065.9	2914.67	1582.22	499.7	516.322	0.9375	0.9375	49.912	1315.62	49.912	1	0	499.7	0.41141	5	D2	1	0	0	46	10	#NULL!	#NULL!	7	6	1	1	4.8	#NULL!	1	#NULL!	155	#NULL!
397420	2	fearful.bmp	left	1016.03	2964.47	1532.24	499.574	516.328	0.76344	0.76344	116.623	1532.24	116.623	1	0	499.574	0.41126	5	D2	0	0	0	46	10	#NULL!	#NULL!	7	6	1	1	4.8	#NULL!	1	#NULL!	155	#NULL!
397420	3	nonface.bmp	right	999.29	2981.26	1998.58	-1	-1	0.84298	0.84298	50.046	532.958	50.046	0.60826	1	-1	-1	5	D2	1	0	0	46	10	#NULL!	#NULL!	7	6	1	1	4.8	#NULL!	1	#NULL!	155	#NULL!
397420	4	happy.bmp	left	999.237	2981.26	1415.58	399.713	416.464	0.40698	0.40698	483.048	1082.49	366.44	0.81176	1	-1	-1	5	D2	0	0	0	46	10	#NULL!	#NULL!	7	6	1	1	4.8	#NULL!	1	#NULL!	155	#NULL!
397420	5	happy.bmp	right	999.29	2981.22	1232.39	216.48	233.229	1	1	0	932.656	0	1	0	216.48	0.078212	5	D2	1	0	0	46	10	#NULL!	#NULL!	7	6	1	1	4.8	#NULL!	1	#NULL!	155	#NULL!
397420	6	happy.bmp	left	1015.96	2964.44	1315.75	283.1	299.725	0.85	0.85	50.039	666.183	50.039	1	0	283.1	0.15659	5	D2	0	0	0	46	10	#NULL!	#NULL!	7	6	1	1	4.8	#NULL!	1	#NULL!	155	#NULL!
397420	7	nonface.bmp	left	999.289	2981.09	1249.14	233.106	249.729	1	1	0	0	0	1	0	233.106	0.097772	5	D2	1	0	0	46	10	#NULL!	#NULL!	7	6	1	1	4.8	#NULL!	1	#NULL!	155	#NULL!
397420	8	angry.bmp	right	999.284	2981.12	1265.76	249.727	266.474	0.7013	0.7013	66.616	416.352	66.599	0.80261	0	249.727	0.11733	5	D2	0	0	0	46	10	#NULL!	#NULL!	7	6	1	1	4.8	#NULL!	1	#NULL!	155	#NULL!
397420	9	fearful.bmp	left	999.298	2981.21	1299.01	283.085	299.832	0.96203	0.96203	49.978	116.615	49.978	1	0	283.085	0.15657	5	D2	1	0	0	46	10	#NULL!	#NULL!	7	6	1	1	4.8	#NULL!	1	#NULL!	155	#NULL!
397420	10	nonface.bmp	right	999.257	2981.22	1998.55	-1	-1	0.90083	0.90083	66.622	1448.96	66.622	0.25828	1	-1	-1	5	D2	0	0	0	46	10	#NULL!	#NULL!	7	6	1	1	4.8	#NULL!	1	#NULL!	155	#NULL!
397420	11	fearful.bmp	left	999.265	2981.21	1998.52	-1	-1	0.16529	0.16529	1282.33	1665.43	1282.33	1	0	-1	-1	5	D2	1	0	0	46	10	#NULL!	#NULL!	7	6	1	1	4.8	#NULL!	1	#NULL!	155	#NULL!
397420	12	fearful.bmp	right	982.643	2997.76	1265.74	266.473	283.094	0.54545	0.54545	516.307	616.174	516.307	1	0	-1	-1	5	D2	0	0	0	46	10	#NULL!	#NULL!	7	6	1	1	4.8	#NULL!	1	#NULL!	155	#NULL!
397420	13	fearful.bmp	right	999.274	2981.28	1998.56	-1	-1	0.39669	0.39669	616.225	1948.63	616.225	0	0	-1	-1	5	D2	1	0	0	46	10	#NULL!	#NULL!	7	6	1	1	4.8	#NULL!	1	#NULL!	155	#NULL!
397420	14	angry.bmp	left	999.284	2981.89	1998.62	-1	-1	0	0	1998.62	1998.62	1998.62	0	0	-1	-1	5	D2	0	0	0	46	10	#NULL!	#NULL!	7	6	1	1	4.8	#NULL!	1	#NULL!	155	#NULL!
397420	15	happy.bmp	left	999.274	2981.16	1998.53	-1	-1	0.049587	0.049587	1132.49	1998.53	1132.49	1	0	-1	-1	5	D2	1	0	0	46	10	#NULL!	#NULL!	7	6	1	1	4.8	#NULL!	1	#NULL!	155	#NULL!
397420	16	nonface.bmp	right	999.277	2982.29	1998.57	-1	-1	0.033058	0.033058	932.65	999.277	932.65	0	0	-1	-1	5	D2	0	0	0	46	10	#NULL!	#NULL!	7	6	1	1	4.8	#NULL!	1	#NULL!	155	#NULL!
397420	17	nonface.bmp	left	998.06	2981.63	1314.58	299.772	316.358	0	0	1314.58	498.453	498.453	0.1394	0	-1	-1	5	D2	1	0	0	46	10	#NULL!	#NULL!	7	6	1	1	4.8	#NULL!	1	#NULL!	155	#NULL!
397420	18	happy.bmp	right	999.271	2981.21	1998.55	-1	-1	0.1157	0.1157	1548.84	1548.84	1548.84	0	0	-1	-1	5	D2	0	0	0	46	10	#NULL!	#NULL!	7	6	1	1	4.8	#NULL!	1	#NULL!	155	#NULL!
397420	19	angry.bmp	right	1016	2964.44	1315.75	283.132	299.723	0.35	0.35	849.519	1299.08	849.519	1	0	-1	-1	5	D2	1	0	0	46	10	#NULL!	#NULL!	7	6	1	1	4.8	#NULL!	1	#NULL!	155	#NULL!
397420	20	angry.bmp	left	999.284	2981.03	1265.76	249.724	266.474	1	1	0	1265.76	0	1	0	249.724	0.11732	5	D2	0	0	0	46	10	#NULL!	#NULL!	7	6	1	1	4.8	#NULL!	1	#NULL!	155	#NULL!
397420	21	angry.bmp	right	999.239	2981.16	1432.19	416.331	433.079	0.091954	0.091954	1065.86	1432.19	1065.86	1	0	-1	-1	5	D2	1	0	0	46	10	#NULL!	#NULL!	7	6	1	1	4.8	#NULL!	1	#NULL!	155	#NULL!
397420	22	happy.bmp	right	999.431	2981.05	1998.63	-1	-1	0.0082645	0.0082645	1682.24	1998.63	1682.24	1	0	-1	-1	5	D2	0	0	0	46	10	#NULL!	#NULL!	7	6	1	1	4.8	#NULL!	1	#NULL!	155	#NULL!
397420	23	nonface.bmp	left	1016.01	2964.45	1265.74	233.105	249.727	0.16883	0.16883	632.931	666.179	632.931	1	0	-1	-1	5	D2	1	0	0	46	10	#NULL!	#NULL!	7	6	1	1	4.8	#NULL!	1	#NULL!	155	#NULL!
397420	24	angry.bmp	left	999.277	2981.08	1848.75	832.724	849.309	0.70536	0.70536	183.232	133.283	116.66	0.83788	0	832.724	0.8032	5	D2	0	0	0	46	10	#NULL!	#NULL!	7	6	1	1	4.8	#NULL!	1	#NULL!	155	#NULL!
406306	1	happy.bmp	right	1065.96	2914.56	1565.56	482.967	499.59	1	1	0	0	0	1	0	482.967	0.39173	7	D2	1	1	0	38	11	#NULL!	#NULL!	6	7	1	1	4.5	#NULL!	1	#NULL!	208	#NULL!
406306	2	happy.bmp	left	1015.12	2964.43	1548.07	516.201	532.948	0.78723	0.78723	315.675	315.675	315.675	1	0	-1	-1	7	D2	0	1	0	38	11	#NULL!	#NULL!	6	7	1	1	4.5	#NULL!	1	#NULL!	208	#NULL!
406306	3	fearful.bmp	left	1032.57	2947.82	1582.14	532.952	549.576	0.48958	0.48958	799.34	799.34	799.34	1	0	-1	-1	7	D2	1	1	0	38	11	#NULL!	#NULL!	6	7	1	1	4.5	#NULL!	1	#NULL!	208	#NULL!
406306	4	nonface.bmp	right	999.262	2980.97	1349.1	333.092	349.715	1	1	0	16.75	0	1	0	333.092	0.2154	7	D2	0	1	0	38	11	#NULL!	#NULL!	6	7	1	1	4.5	#NULL!	1	#NULL!	208	#NULL!
406306	5	fearful.bmp	left	999.286	2981.47	1182.39	166.482	183.229	1	1	0	0	0	1	0	166.482	0.019391	7	D2	1	1	0	38	11	#NULL!	#NULL!	6	7	1	1	4.5	#NULL!	1	#NULL!	208	#NULL!
406306	6	fearful.bmp	right	1015.93	2964.49	1482.26	449.713	466.336	1	1	0	0	0	1	0	449.713	0.3526	7	D2	0	1	0	38	11	#NULL!	#NULL!	6	7	1	1	4.5	#NULL!	1	#NULL!	208	#NULL!
406306	7	fearful.bmp	right	1015.96	2964.64	1482.3	449.719	466.343	0.96667	0.96667	16.749	16.749	16.749	1	0	449.719	0.35261	7	D2	1	1	0	38	11	#NULL!	#NULL!	6	7	1	1	4.5	#NULL!	1	#NULL!	208	#NULL!
406306	8	nonface.bmp	left	999.281	2981.24	1565.48	549.59	566.214	1	1	0	0	0	1	0	549.59	0.47011	7	D2	0	1	0	38	11	#NULL!	#NULL!	6	7	1	1	4.5	#NULL!	1	#NULL!	208	#NULL!
406306	9	angry.bmp	right	999.284	2981.1	1365.64	349.73	366.351	1	1	0	0	0	1	0	349.73	0.23498	7	D2	1	1	0	38	11	#NULL!	#NULL!	6	7	1	1	4.5	#NULL!	1	#NULL!	208	#NULL!
406306	10	nonface.bmp	right	999.316	2980.87	1332.41	316.474	333.1	0.98765	0.98765	16.624	16.624	16.624	1	0	316.474	0.19585	7	D2	0	1	0	38	11	#NULL!	#NULL!	6	7	1	1	4.5	#NULL!	1	#NULL!	208	#NULL!
406306	11	angry.bmp	left	999.277	2981.19	1382.36	366.459	383.081	0.91667	0.91667	99.988	99.988	99.988	1	0	366.459	0.25466	7	D2	1	1	0	38	11	#NULL!	#NULL!	6	7	1	1	4.5	#NULL!	1	#NULL!	208	#NULL!
406306	12	nonface.bmp	left	999.269	2981.22	1615.59	599.7	616.322	1	1	0	0	0	1	0	599.7	0.52906	7	D2	0	1	0	38	11	#NULL!	#NULL!	6	7	1	1	4.5	#NULL!	1	#NULL!	208	#NULL!
406306	13	happy.bmp	left	999.299	2981.12	1999.08	-1	-1	0.7686	0.7686	383.466	483.452	383.466	0.74984	1	-1	-1	7	D2	1	1	0	38	11	#NULL!	#NULL!	6	7	1	1	4.5	#NULL!	1	#NULL!	208	#NULL!
406306	14	angry.bmp	right	999.282	2981.16	1348.99	333.089	349.712	1	1	0	99.863	0	1	0	333.089	0.2154	7	D2	0	1	0	38	11	#NULL!	#NULL!	6	7	1	1	4.5	#NULL!	1	#NULL!	208	#NULL!
406306	15	angry.bmp	right	999.28	2981.18	1282.38	266.464	283.213	1	1	0	0	0	1	0	266.464	0.13702	7	D2	1	1	0	38	11	#NULL!	#NULL!	6	7	1	1	4.5	#NULL!	1	#NULL!	208	#NULL!
406306	16	angry.bmp	left	999.287	2981.19	1249.14	233.22	249.845	0.64474	0.64474	283.093	283.093	283.093	1	0	-1	-1	7	D2	0	1	0	38	11	#NULL!	#NULL!	6	7	1	1	4.5	#NULL!	1	#NULL!	208	#NULL!
406306	17	angry.bmp	left	999.265	2981.18	1332.35	316.476	333.097	0.69136	0.69136	199.864	499.704	199.864	1	0	316.476	0.19585	7	D2	1	1	0	38	11	#NULL!	#NULL!	6	7	1	1	4.5	#NULL!	1	#NULL!	208	#NULL!
406306	18	happy.bmp	right	1015.89	2964.59	1432.23	399.718	416.465	1	1	0	0	0	1	0	399.718	0.29379	7	D2	0	1	0	38	11	#NULL!	#NULL!	6	7	1	1	4.5	#NULL!	1	#NULL!	208	#NULL!
406306	19	nonface.bmp	left	999.299	2981.12	1998.6	-1	-1	0.99174	0.99174	16.625	16.625	16.625	1	0	1000	1	7	D2	1	1	0	38	11	#NULL!	#NULL!	6	7	1	1	4.5	#NULL!	1	#NULL!	208	#NULL!
406306	20	fearful.bmp	right	999.27	2981.48	1998.53	-1	-1	0.67769	0.67769	649.545	732.781	649.545	0.53334	0	-1	-1	7	D2	0	1	0	38	11	#NULL!	#NULL!	6	7	1	1	4.5	#NULL!	1	#NULL!	208	#NULL!
406306	21	happy.bmp	left	1015.98	2964.5	1315.75	283.107	299.728	0.8125	0.8125	249.85	249.85	249.85	1	0	-1	-1	7	D2	1	1	0	38	11	#NULL!	#NULL!	6	7	1	1	4.5	#NULL!	1	#NULL!	208	#NULL!
406306	22	happy.bmp	right	999.285	2981.14	1998.57	-1	-1	1	1	0	0	0	1	0	1000	1	7	D2	0	1	0	38	11	#NULL!	#NULL!	6	7	1	1	4.5	#NULL!	1	#NULL!	208	#NULL!
406306	23	fearful.bmp	left	999.274	2981.18	1998.55	-1	-1	0.99174	0.99174	16.75	16.75	16.75	0.18336	0	-1	-1	7	D2	1	1	0	38	11	#NULL!	#NULL!	6	7	1	1	4.5	#NULL!	1	#NULL!	208	#NULL!
406306	24	nonface.bmp	right	1015.91	2964.46	1399.01	366.342	382.967	1	1	0	0	0	1	0	366.342	0.25452	7	D2	0	1	0	38	11	#NULL!	#NULL!	6	7	1	1	4.5	#NULL!	1	#NULL!	208	#NULL!
449256	1	happy.bmp	right	249.89	2864.26	599.58	333.07	349.69	0.81081	0.81081	83.3	116.65	83.3	1	0	333.07	0.21538	36	D3	1	1	0	#NULL!	#NULL!	42	9	5	8	2	1	5	4	1	1	212	1241
449256	2	nonface.bmp	right	216.45	2864.33	1215.64	-1	-1	0.97297	0.97297	33.3201	33.3201	33.3201	1	0	1000	1	36	D3	0	1	0	#NULL!	#NULL!	42	9	5	8	2	1	5	4	1	1	212	1241
449256	3	happy.bmp	left	216.49	2847.71	865.98	632.88	649.5	1	1	0	0	0	1	0	632.88	0.56809	36	D3	1	1	0	#NULL!	#NULL!	42	9	5	8	2	1	5	4	1	1	212	1241
449256	4	nonface.bmp	right	199.84	2847.71	932.58	716.12	732.73	1	1	0	0	0	1	0	716.12	0.66602	36	D3	0	1	0	#NULL!	#NULL!	42	9	5	8	2	1	5	4	1	1	212	1241
449256	5	angry.bmp	left	233.07	2864.32	616.13	366.31	382.93	1	1	0	0	0	1	0	366.31	0.25448	36	D3	1	1	0	#NULL!	#NULL!	42	9	5	8	2	1	5	4	1	1	212	1241
449256	6	nonface.bmp	left	199.83	2847.69	732.72	516.27	532.89	0.95556	0.95556	33.24	0	0	1	0	516.27	0.43091	36	D3	0	1	0	#NULL!	#NULL!	42	9	5	8	2	1	5	4	1	1	212	1241
449256	7	fearful.bmp	left	216.46	2864.32	632.75	399.67	416.29	1	1	0	0	0	1	0	399.67	0.29373	36	D3	1	1	0	#NULL!	#NULL!	42	9	5	8	2	1	5	4	1	1	212	1241
449256	8	nonface.bmp	right	199.84	2864.33	599.51	383.04	399.66	1	1	0	0	0	1	0	383.04	0.27416	36	D3	0	1	0	#NULL!	#NULL!	42	9	5	8	2	1	5	4	1	1	212	1241
449256	9	angry.bmp	left	216.58	2781.78	532.88	299.68	316.43	1	1	0	0	0	1	0	299.68	0.17609	36	D3	1	1	0	#NULL!	#NULL!	42	9	5	8	2	1	5	4	1	1	212	1241
449256	10	angry.bmp	left	199.9	2847.64	566.21	349.69	366.32	0.94286	0.94286	33.3101	33.3101	33.3101	1	0	349.69	0.23493	36	D3	0	1	0	#NULL!	#NULL!	42	9	5	8	2	1	5	4	1	1	212	1241
449256	11	angry.bmp	right	216.45	2847.67	499.52	266.45	283.21	1	1	0	0	0	1	0	266.45	0.137	36	D3	1	1	0	#NULL!	#NULL!	42	9	5	8	2	1	5	4	1	1	212	1241
449256	12	happy.bmp	right	199.83	2847.55	483.02	266.44	283.06	1	1	0	0	0	1	0	266.44	0.13699	36	D3	0	1	0	#NULL!	#NULL!	42	9	5	8	2	1	5	4	1	1	212	1241
449256	13	happy.bmp	left	216.45	2864.33	449.65	216.58	233.2	1	1	0	0	0	1	0	216.58	0.078329	36	D3	1	1	0	#NULL!	#NULL!	42	9	5	8	2	1	5	4	1	1	212	1241
449256	14	nonface.bmp	left	199.83	2847.58	1199	-1	-1	1	1	0	0	0	1	0	1000	1	36	D3	0	1	0	#NULL!	#NULL!	42	9	5	8	2	1	5	4	1	1	212	1241
449256	15	angry.bmp	right	216.47	2847.57	449.66	216.45	233.07	1	1	0	0	0	1	0	216.45	0.078176	36	D3	1	1	0	#NULL!	#NULL!	42	9	5	8	2	1	5	4	1	1	212	1241
449256	16	nonface.bmp	left	233.08	2847.7	765.99	516.29	532.91	1	1	0	0	0	1	0	516.29	0.43093	36	D3	0	1	0	#NULL!	#NULL!	42	9	5	8	2	1	5	4	1	1	212	1241
449256	17	angry.bmp	right	216.45	2847.7	416.28	183.21	199.95	1	1	0	0	0	1	0	183.21	0.039071	36	D3	1	1	0	#NULL!	#NULL!	42	9	5	8	2	1	5	4	1	1	212	1241
449256	18	happy.bmp	left	233.08	2781.72	1232.47	-1	-1	0.10667	0.10667	1116	1116	1116	1	0	-1	-1	36	D3	0	1	0	#NULL!	#NULL!	42	9	5	8	2	1	5	4	1	1	212	1241
449256	19	fearful.bmp	left	199.84	2864.34	466.28	249.82	266.44	1	1	0	16.6299	0	1	0	249.82	0.11744	36	D3	1	1	0	#NULL!	#NULL!	42	9	5	8	2	1	5	4	1	1	212	1241
449256	20	fearful.bmp	right	199.85	2847.74	482.9	266.44	283.06	1	1	0	0	0	1	0	266.44	0.13699	36	D3	0	1	0	#NULL!	#NULL!	42	9	5	8	2	1	5	4	1	1	212	1241
449256	21	fearful.bmp	left	216.58	2864.46	1215.94	-1	-1	0.43243	0.43243	699.66	699.66	699.66	0.39726	0	-1	-1	36	D3	1	1	0	#NULL!	#NULL!	42	9	5	8	2	1	5	4	1	1	212	1241
449256	22	fearful.bmp	right	216.46	2847.71	716.1	483.02	499.64	1	1	0	0	0	1	0	483.02	0.39179	36	D3	0	1	0	#NULL!	#NULL!	42	9	5	8	2	1	5	4	1	1	212	1241
449256	23	fearful.bmp	right	233.08	2847.58	499.53	249.7	266.44	1	1	0	0	0	1	0	249.7	0.11729	36	D3	1	1	0	#NULL!	#NULL!	42	9	5	8	2	1	5	4	1	1	212	1241
449256	24	happy.bmp	right	216.46	2847.62	416.3	183.1	199.85	1	1	0	0	0	1	0	183.1	0.038941	36	D3	0	1	0	#NULL!	#NULL!	42	9	5	8	2	1	5	4	1	1	212	1241
456069	1	nonface.bmp	right	1065.82	2914.34	1348.88	266.45	283.07	1	1	0	0	0	1	0	266.45	0.137	7	D2	1	0	0	38	10	33	4	6	8	1	2	4	5	1	1	219	1266
456069	1	fearful.bmp	right	216.58	2830.96	1215.78	-1	-1	1	1	0	0	0	1	0	1000	1	36	D3	1	0	0	38	10	33	4	6	8	1	2	4	5	1	1	219	1266
456069	2	fearful.bmp	right	1015.8	2964.35	1348.87	316.44	333.06	1	1	0	0	0	1	0	316.44	0.19581	7	D2	0	0	0	38	10	33	4	6	8	1	2	4	5	1	1	219	1266
456069	2	nonface.bmp	left	233.22	2831.12	1232.41	-1	-1	1	1	0	0	0	1	0	1000	1	36	D3	0	0	0	38	10	33	4	6	8	1	2	4	5	1	1	219	1266
456069	3	nonface.bmp	left	1032.44	2947.72	1365.51	316.45	333.06	1	1	0	0	0	1	0	316.45	0.19582	7	D2	1	0	0	38	10	33	4	6	8	1	2	4	5	1	1	219	1266
456069	3	fearful.bmp	left	199.85	2831.11	1165.67	949.21	965.84	1	1	0	0	0	1	0	949.21	0.94025	36	D3	1	0	0	38	10	33	4	6	8	1	2	4	5	1	1	219	1266
456069	4	happy.bmp	left	1015.82	2964.22	1398.89	366.32	383.06	1	1	0	0	0	1	0	366.32	0.25449	7	D2	0	0	0	38	10	33	4	6	8	1	2	4	5	1	1	219	1266
456069	4	nonface.bmp	left	183.21	2830.98	982.56	782.72	799.35	1	1	0	0	0	1	0	782.72	0.74438	36	D3	0	0	0	38	10	33	4	6	8	1	2	4	5	1	1	219	1266
456069	5	fearful.bmp	left	1049.18	2930.97	1382.24	316.44	333.07	1	1	0	0	0	1	0	316.44	0.19581	7	D2	1	0	0	38	10	33	4	6	8	1	2	4	5	1	1	219	1266
456069	5	happy.bmp	left	199.84	2830.97	1199.03	-1	-1	1	1	0	0	0	1	0	1000	1	36	D3	1	0	0	38	10	33	4	6	8	1	2	4	5	1	1	219	1266
456069	6	nonface.bmp	right	1082.44	2897.82	1415.52	316.46	333.08	0.96512	0.96512	49.9099	66.6101	49.9099	1	0	316.46	0.19584	7	D2	0	0	0	38	10	33	4	6	8	1	2	4	5	1	1	219	1266
456069	6	nonface.bmp	left	199.84	2847.75	1099.06	882.59	899.21	1	1	0	0	0	1	0	882.59	0.86187	36	D3	0	0	0	38	10	33	4	6	8	1	2	4	5	1	1	219	1266
456069	7	angry.bmp	left	1082.45	2897.66	1548.75	449.55	466.3	1	1	0	0	0	0.86024	0	449.55	0.35241	7	D2	1	0	0	38	10	33	4	6	8	1	2	4	5	1	1	219	1266
456069	7	happy.bmp	left	216.46	2847.72	865.97	632.87	649.49	1	1	0	0	0	1	0	632.87	0.56808	36	D3	1	0	0	38	10	33	4	6	8	1	2	4	5	1	1	219	1266
456069	8	happy.bmp	right	1049.21	2931.07	1598.75	532.92	549.54	1	1	0	0	0	1	0	532.92	0.45049	7	D2	0	0	0	38	10	33	4	6	8	1	2	4	5	1	1	219	1266
456069	8	happy.bmp	right	216.46	2831	682.76	449.55	466.29	1	1	0	0	0	1	0	449.55	0.35241	36	D3	0	0	0	38	10	33	4	6	8	1	2	4	5	1	1	219	1266
456069	9	angry.bmp	right	1099.23	2881.01	1715.38	599.5	616.12	1	1	0	0	0	1	0	599.5	0.52882	7	D2	1	0	0	38	10	33	4	6	8	1	2	4	5	1	1	219	1266
456069	9	nonface.bmp	right	199.84	2830.97	649.5	433.04	449.67	1	1	0	0	0	1	0	433.04	0.33299	36	D3	1	0	0	38	10	33	4	6	8	1	2	4	5	1	1	219	1266
456069	10	nonface.bmp	left	1049.19	2930.99	1365.52	299.7	316.44	1	1	0	0	0	1	0	299.7	0.17612	7	D2	0	0	0	38	10	33	4	6	8	1	2	4	5	1	1	219	1266
456069	10	fearful.bmp	right	199.84	2831.09	899.21	682.75	699.37	0.94545	0.94545	49.99	16.6199	16.6199	1	0	682.75	0.62676	36	D3	0	0	0	38	10	33	4	6	8	1	2	4	5	1	1	219	1266
456069	11	happy.bmp	right	1082.46	2897.67	1465.52	366.32	382.94	0.88764	0.88764	149.97	149.97	149.97	0.65904	0	-1	-1	7	D2	1	0	0	38	10	33	4	6	8	1	2	4	5	1	1	219	1266
456069	11	happy.bmp	right	216.46	2847.64	832.73	599.52	616.16	1	1	0	0	0	1	0	599.52	0.52885	36	D3	1	0	0	38	10	33	4	6	8	1	2	4	5	1	1	219	1266
456069	12	fearful.bmp	left	1065.83	2914.28	2065.05	-1	-1	1	1	0	0	0	1	0	1000	1	7	D2	0	0	0	38	10	33	4	6	8	1	2	4	5	1	1	219	1266
456069	12	nonface.bmp	right	216.47	2830.96	599.51	366.29	382.92	0.97297	0.97297	16.6201	516.27	16.6201	1	0	366.29	0.25446	36	D3	0	0	0	38	10	33	4	6	8	1	2	4	5	1	1	219	1266
456069	13	angry.bmp	left	1049.21	2931	2032.25	-1	-1	0.46341	0.46341	1099.64	966.42	966.42	0.44254	0	-1	-1	7	D2	1	0	0	38	10	33	4	6	8	1	2	4	5	1	1	219	1266
456069	13	nonface.bmp	right	183.22	2849	1182.42	-1	-1	1	1	0	0	0	1	0	1000	1	36	D3	1	0	0	38	10	33	4	6	8	1	2	4	5	1	1	219	1266
456069	14	happy.bmp	left	1049.2	2931.1	1998.42	932.6	949.34	1	1	0	0	0	0.76667	0	932.6	0.92071	7	D2	0	0	0	38	10	33	4	6	8	1	2	4	5	1	1	219	1266
456069	14	happy.bmp	left	183.21	2831.12	749.35	549.52	566.27	1	1	0	0	0	1	0	549.52	0.47002	36	D3	0	0	0	38	10	33	4	6	8	1	2	4	5	1	1	219	1266
456069	15	fearful.bmp	right	1049.21	2930.96	1582.1	516.27	532.9	1	1	0	0	0	0.79998	0	516.27	0.43091	7	D2	1	0	0	38	10	33	4	6	8	1	2	4	5	1	1	219	1266
456069	15	angry.bmp	left	216.59	2830.98	1215.77	-1	-1	0.93243	0.93243	66.6499	66.6499	66.6499	1	0	1000	1	36	D3	1	0	0	38	10	33	4	6	8	1	2	4	5	1	1	219	1266
456069	16	fearful.bmp	right	1082.42	2897.72	2081.61	-1	-1	0.92857	0.92857	149.86	149.86	149.86	1	0	1000	1	7	D2	0	0	0	38	10	33	4	6	8	1	2	4	5	1	1	219	1266
456069	16	fearful.bmp	right	216.59	2847.72	1215.77	-1	-1	1	1	0	0	0	1	0	1000	1	36	D3	0	0	0	38	10	33	4	6	8	1	2	4	5	1	1	219	1266
456069	17	nonface.bmp	right	1065.81	2914.42	2065.13	-1	-1	0.104	0.104	1299.02	732.87	732.87	1	0	-1	-1	7	D2	1	0	0	38	10	33	4	6	8	1	2	4	5	1	1	219	1266
456069	17	angry.bmp	right	216.48	2847.6	1199.04	965.83	982.45	1	1	0	0	0	1	0	965.83	0.9598	36	D3	1	0	0	38	10	33	4	6	8	1	2	4	5	1	1	219	1266
456069	18	happy.bmp	right	1082.42	2897.71	1315.62	216.58	233.2	1	1	0	66.6201	0	1	0	216.58	0.07833	7	D2	0	0	0	38	10	33	4	6	8	1	2	4	5	1	1	219	1266
456069	18	fearful.bmp	left	168.23	2864.41	1165.6	-1	-1	0.042254	0.042254	1115.61	1115.61	1115.61	1	0	-1	-1	36	D3	0	0	0	38	10	33	4	6	8	1	2	4	5	1	1	219	1266
456069	19	happy.bmp	left	1099.17	2881.12	2098.39	-1	-1	0.62205	0.62205	549.64	532.9	532.9	1	0	-1	-1	7	D2	1	0	0	38	10	33	4	6	8	1	2	4	5	1	1	219	1266
456069	19	angry.bmp	left	199.84	2847.76	1199.04	-1	-1	1	1	0	0	0	1	0	1000	1	36	D3	1	0	0	38	10	33	4	6	8	1	2	4	5	1	1	219	1266
456069	20	angry.bmp	left	1049.21	2931.03	1698.73	632.9	649.53	1	1	0	16.75	0	1	0	632.9	0.56812	7	D2	0	0	0	38	10	33	4	6	8	1	2	4	5	1	1	219	1266
456069	20	happy.bmp	right	183.21	2831.12	932.58	732.75	749.37	1	1	0	0	0	1	0	732.75	0.68559	36	D3	0	0	0	38	10	33	4	6	8	1	2	4	5	1	1	219	1266
456069	21	angry.bmp	right	1049.19	2930.99	1848.54	782.73	799.35	0.88393	0.88393	216.57	49.98	49.98	1	0	782.73	0.74439	7	D2	1	0	0	38	10	33	4	6	8	1	2	4	5	1	1	219	1266
456069	21	angry.bmp	right	183.22	2847.73	849.35	649.51	666.13	1	1	0	0	0	1	0	649.51	0.58766	36	D3	1	0	0	38	10	33	4	6	8	1	2	4	5	1	1	219	1266
456069	22	nonface.bmp	left	1065.81	2915.02	1398.88	316.45	333.07	1	1	0	16.75	0	1	0	316.45	0.19582	7	D2	0	0	0	38	10	33	4	6	8	1	2	4	5	1	1	219	1266
456069	22	angry.bmp	right	199.84	2831.04	965.92	749.34	765.97	1	1	0	0	0	1	0	749.34	0.70511	36	D3	0	0	0	38	10	33	4	6	8	1	2	4	5	1	1	219	1266
456069	23	angry.bmp	right	1099.19	2881.02	1465.5	349.69	366.43	1	1	0	0	0	1	0	349.69	0.23493	7	D2	1	0	0	38	10	33	4	6	8	1	2	4	5	1	1	219	1266
456069	23	fearful.bmp	left	216.45	2847.73	899.19	666.11	682.74	1	1	0	0	0	1	0	666.11	0.60719	36	D3	1	0	0	38	10	33	4	6	8	1	2	4	5	1	1	219	1266
456069	24	fearful.bmp	left	1099.2	2880.98	1615.48	499.66	516.28	1	1	0	0	0	1	0	499.66	0.41136	7	D2	0	0	0	38	10	33	4	6	8	1	2	4	5	1	1	219	1266
456069	24	angry.bmp	left	183.1	2814.38	782.61	582.77	599.52	1	1	0	0	0	1	0	582.77	0.50914	36	D3	0	0	0	38	10	33	4	6	8	1	2	4	5	1	1	219	1266
473522	1	angry.bmp	left	1082.44	2897.75	1864.7	765.51	782.25	0.99115	0.99115	16.75	16.6201	0	1	0	765.51	0.72413	12	D2	1	1	0	25	2	#NULL!	#NULL!	6	9	1	2	5	#NULL!	1	#NULL!	370	#NULL!
473522	2	fearful.bmp	right	965.83	3015.59	1949.04	-1	-1	0.25424	0.25424	1083.19	1116.43	1083.19	1	0	-1	-1	12	D2	0	1	0	25	2	#NULL!	#NULL!	6	9	1	2	5	#NULL!	1	#NULL!	370	#NULL!
473522	3	happy.bmp	right	1015.81	2964.27	2015.18	-1	-1	0.07377	0.07377	1415.67	1299.05	1299.05	1	0	-1	-1	12	D2	1	1	0	25	2	#NULL!	#NULL!	6	9	1	2	5	#NULL!	1	#NULL!	370	#NULL!
473522	4	nonface.bmp	left	999.26	2981.03	1998.75	-1	-1	0.066116	0.066116	1399.17	999.49	999.49	1	0	-1	-1	12	D2	0	1	0	25	2	#NULL!	#NULL!	6	9	1	2	5	#NULL!	1	#NULL!	370	#NULL!
473522	5	nonface.bmp	right	982.57	2998.25	1498.73	499.54	516.3	0.57143	0.57143	349.78	399.79	349.78	1	0	-1	-1	12	D2	1	1	0	25	2	#NULL!	#NULL!	6	9	1	2	5	#NULL!	1	#NULL!	370	#NULL!
473522	6	angry.bmp	right	982.6	2999.52	1965.96	-1	-1	0.67227	0.67227	650.29	299.98	299.98	0.71156	1	-1	-1	12	D2	0	1	0	25	2	#NULL!	#NULL!	6	9	1	2	5	#NULL!	1	#NULL!	370	#NULL!
473522	7	happy.bmp	left	999.2	2981	1999.17	-1	-1	0.40496	0.40496	1199.81	1249.67	1199.81	1	0	-1	-1	12	D2	1	1	0	25	2	#NULL!	#NULL!	6	9	1	2	5	#NULL!	1	#NULL!	370	#NULL!
473522	8	nonface.bmp	left	999.21	2980.99	1448.77	432.93	449.67	0.97727	0.97727	16.74	0	0	0.8851	0	432.93	0.33286	12	D2	0	1	0	25	2	#NULL!	#NULL!	6	9	1	2	5	#NULL!	1	#NULL!	370	#NULL!
473522	9	happy.bmp	right	966.18	3014.13	1965.22	-1	-1	0	0	1965.22	1365.85	1365.85	0	0	-1	-1	12	D2	1	1	0	25	2	#NULL!	#NULL!	6	9	1	2	5	#NULL!	1	#NULL!	370	#NULL!
473522	10	happy.bmp	left	982.85	2997.16	1365.66	366.19	382.81	1	1	0	0	0	1	0	366.19	0.25434	12	D2	0	1	0	25	2	#NULL!	#NULL!	6	9	1	2	5	#NULL!	1	#NULL!	370	#NULL!
473522	11	nonface.bmp	right	983.31	2998.41	1982.07	-1	-1	0	0	1982.07	1982.07	1982.07	0	0	-1	-1	12	D2	1	1	0	25	2	#NULL!	#NULL!	6	9	1	2	5	#NULL!	1	#NULL!	370	#NULL!
473522	12	happy.bmp	left	999.21	2981.42	1598.49	582.66	599.67	0.6701	0.6701	532.66	283.2	283.2	1	0	-1	-1	12	D2	0	1	0	25	2	#NULL!	#NULL!	6	9	1	2	5	#NULL!	1	#NULL!	370	#NULL!
473522	13	fearful.bmp	left	1032.45	2947.44	1465.64	416.57	433.18	0.67416	0.67416	466.23	316	316	0.62505	0	-1	-1	12	D2	1	1	0	25	2	#NULL!	#NULL!	6	9	1	2	5	#NULL!	1	#NULL!	370	#NULL!
473522	14	angry.bmp	right	982.46	2997.75	1382.13	382.93	399.68	1	1	0	0	0	1	0	382.93	0.27404	12	D2	0	1	0	25	2	#NULL!	#NULL!	6	9	1	2	5	#NULL!	1	#NULL!	370	#NULL!
473522	15	fearful.bmp	left	982.28	2997.65	1981.88	-1	-1	0.68333	0.68333	532.41	66.24	66.24	1	0	1000	1	12	D2	1	1	0	25	2	#NULL!	#NULL!	6	9	1	2	5	#NULL!	1	#NULL!	370	#NULL!
473522	16	fearful.bmp	right	999.23	2980.87	1332.29	316.32	332.95	1	1	0	0	0	1	0	316.32	0.19567	12	D2	0	1	0	25	2	#NULL!	#NULL!	6	9	1	2	5	#NULL!	1	#NULL!	370	#NULL!
473522	17	happy.bmp	right	931.61	3048.35	1914.83	-1	-1	0.060345	0.060345	1764.85	1764.85	1764.85	0	0	-1	-1	12	D2	1	1	0	25	2	#NULL!	#NULL!	6	9	1	2	5	#NULL!	1	#NULL!	370	#NULL!
473522	18	angry.bmp	left	982.71	2997.64	1499.24	499.91	516.54	0.98901	0.98901	16.6301	0	0	0.94448	0	499.91	0.41166	12	D2	0	1	0	25	2	#NULL!	#NULL!	6	9	1	2	5	#NULL!	1	#NULL!	370	#NULL!
473522	19	angry.bmp	left	999.22	2981.03	1998.95	-1	-1	0.5124	0.5124	983.23	500.21	500.21	0.88335	1	-1	-1	12	D2	1	1	0	25	2	#NULL!	#NULL!	6	9	1	2	5	#NULL!	1	#NULL!	370	#NULL!
473522	20	nonface.bmp	right	982.6	2996.55	1432.29	433.06	449.69	1	1	0	0	0	1	0	433.06	0.33301	12	D2	0	1	0	25	2	#NULL!	#NULL!	6	9	1	2	5	#NULL!	1	#NULL!	370	#NULL!
473522	21	fearful.bmp	left	1032.36	2947.66	1415.54	366.45	383.07	0.80233	0.80233	265.96	16.25	16.25	0.81211	0	366.45	0.25465	12	D2	1	1	0	25	2	#NULL!	#NULL!	6	9	1	2	5	#NULL!	1	#NULL!	370	#NULL!
473522	22	fearful.bmp	right	999.6	2980.32	1632.28	616.06	632.65	0.92929	0.92929	83.27	83.27	83.27	0.86723	0	616.06	0.54831	12	D2	0	1	0	25	2	#NULL!	#NULL!	6	9	1	2	5	#NULL!	1	#NULL!	370	#NULL!
473522	23	angry.bmp	right	999.45	2980.15	1332.55	316.35	332.96	0.91358	0.91358	99.9001	99.9001	99.9001	1	0	316.35	0.19571	12	D2	1	1	0	25	2	#NULL!	#NULL!	6	9	1	2	5	#NULL!	1	#NULL!	370	#NULL!
473522	24	nonface.bmp	left	982.6	2997.26	1382.17	382.95	399.57	1	1	0	0	0	1	0	382.95	0.27406	12	D2	0	1	0	25	2	#NULL!	#NULL!	6	9	1	2	5	#NULL!	1	#NULL!	370	#NULL!
480253	1	angry.bmp	right	1015.99	2964.47	1299.03	266.38	283.127	0.24051	0.24051	682.886	699.509	682.886	1	0	-1	-1	5	D2	1	1	6	35	1	#NULL!	#NULL!	5	7	1	1	3	#NULL!	1	#NULL!	157	#NULL!
480253	2	fearful.bmp	left	1032.5	2948.05	2031.83	-1	-1	0.47154	0.47154	1082.56	1099.18	1082.56	1	0	-1	-1	5	D2	0	1	6	35	1	#NULL!	#NULL!	5	7	1	1	3	#NULL!	1	#NULL!	157	#NULL!
480253	3	happy.bmp	right	999.233	2983.05	1249.07	233.199	249.821	1	1	0	0	0	1	0	233.199	0.097881	5	D2	1	1	6	35	1	#NULL!	#NULL!	5	7	1	1	3	#NULL!	1	#NULL!	157	#NULL!
480253	4	nonface.bmp	left	999.224	2981.15	1682.02	666.173	682.796	1	1	0	0	0	1	0	666.173	0.60726	5	D2	0	1	6	35	1	#NULL!	#NULL!	5	7	1	1	3	#NULL!	1	#NULL!	157	#NULL!
480253	5	fearful.bmp	left	999.226	2981.19	1598.77	582.923	599.547	1	1	0	0	0	1	0	582.923	0.50932	5	D2	1	1	6	35	1	#NULL!	#NULL!	5	7	1	1	3	#NULL!	1	#NULL!	157	#NULL!
480253	6	fearful.bmp	right	982.616	2997.8	1981.94	-1	-1	0	0	1981.94	1981.94	1981.94	0	0	-1	-1	5	D2	0	1	6	35	1	#NULL!	#NULL!	5	7	1	1	3	#NULL!	1	#NULL!	157	#NULL!
480253	7	happy.bmp	left	1016.03	2964.54	1315.75	283.086	299.714	0.725	0.725	216.528	233.23	216.528	1	0	-1	-1	5	D2	1	1	6	35	1	#NULL!	#NULL!	5	7	1	1	3	#NULL!	1	#NULL!	157	#NULL!
480253	8	nonface.bmp	right	999.312	2981.17	1265.74	249.847	266.47	0.54545	0.54545	399.714	216.482	216.482	1	0	-1	-1	5	D2	0	1	6	35	1	#NULL!	#NULL!	5	7	1	1	3	#NULL!	1	#NULL!	157	#NULL!
480253	9	nonface.bmp	left	1015.87	2965.13	1532.18	499.562	516.187	0.92473	0.92473	83.36	116.602	83.36	1	0	499.562	0.41125	5	D2	1	1	6	35	1	#NULL!	#NULL!	5	7	1	1	3	#NULL!	1	#NULL!	157	#NULL!
480253	10	happy.bmp	right	1015.87	2964.55	1249.09	216.597	233.221	1	1	0	33.371	0	1	0	216.597	0.078349	5	D2	0	1	6	35	1	#NULL!	#NULL!	5	7	1	1	3	#NULL!	1	#NULL!	157	#NULL!
480253	11	angry.bmp	right	999.25	2981.15	1249.09	233.096	249.717	0.69737	0.69737	366.457	366.457	366.457	1	0	-1	-1	5	D2	1	1	6	35	1	#NULL!	#NULL!	5	7	1	1	3	#NULL!	1	#NULL!	157	#NULL!
480253	12	nonface.bmp	left	999.248	2981.05	1232.49	216.49	233.109	1	1	0	0	0	1	0	216.49	0.078224	5	D2	0	1	6	35	1	#NULL!	#NULL!	5	7	1	1	3	#NULL!	1	#NULL!	157	#NULL!
480253	13	fearful.bmp	right	1015.88	2964.38	1215.73	183.105	199.853	1	1	0	0	0	1	0	183.105	0.038947	5	D2	1	1	6	35	1	#NULL!	#NULL!	5	7	1	1	3	#NULL!	1	#NULL!	157	#NULL!
480253	14	happy.bmp	left	999.252	2981.16	1582.19	566.313	582.934	1	1	0	16.747	0	1	0	566.313	0.48978	5	D2	0	1	6	35	1	#NULL!	#NULL!	5	7	1	1	3	#NULL!	1	#NULL!	157	#NULL!
480253	15	happy.bmp	left	999.242	2981.16	1265.71	249.849	266.473	1	1	0	0	0	1	0	249.849	0.11747	5	D2	1	1	6	35	1	#NULL!	#NULL!	5	7	1	1	3	#NULL!	1	#NULL!	157	#NULL!
480253	16	nonface.bmp	right	1015.88	2964.53	1282.35	249.848	266.472	1	1	0	0	0	1	0	249.848	0.11747	5	D2	0	1	6	35	1	#NULL!	#NULL!	5	7	1	1	3	#NULL!	1	#NULL!	157	#NULL!
480253	17	nonface.bmp	right	999.249	2981.15	1265.72	249.833	266.457	1	1	0	0	0	1	0	249.833	0.11745	5	D2	1	1	6	35	1	#NULL!	#NULL!	5	7	1	1	3	#NULL!	1	#NULL!	157	#NULL!
480253	18	fearful.bmp	right	999.245	2981.18	1998.5	-1	-1	0.76033	0.76033	483.059	483.059	483.059	0.55829	0	-1	-1	5	D2	0	1	6	35	1	#NULL!	#NULL!	5	7	1	1	3	#NULL!	1	#NULL!	157	#NULL!
480253	19	angry.bmp	left	1015.86	2964.44	1232.46	199.858	216.471	1	1	0	0	0	1	0	199.858	0.058656	5	D2	1	1	6	35	1	#NULL!	#NULL!	5	7	1	1	3	#NULL!	1	#NULL!	157	#NULL!
480253	20	fearful.bmp	left	1015.87	2964.59	2015.14	-1	-1	0.79508	0.79508	416.457	333.099	333.099	0.6611	1	-1	-1	5	D2	0	1	6	35	1	#NULL!	#NULL!	5	7	1	1	3	#NULL!	1	#NULL!	157	#NULL!
480253	21	angry.bmp	left	1015.91	2964.55	2015.53	-1	-1	0.0081967	0.0081967	1199.15	2015.53	1199.15	0	0	-1	-1	5	D2	1	1	6	35	1	#NULL!	#NULL!	5	7	1	1	3	#NULL!	1	#NULL!	157	#NULL!
480253	22	angry.bmp	left	999.257	2981.12	1215.86	199.846	216.469	1	1	0	0	0	1	0	199.846	0.058642	5	D2	0	1	6	35	1	#NULL!	#NULL!	5	7	1	1	3	#NULL!	1	#NULL!	157	#NULL!
480253	23	angry.bmp	right	1015.94	2964.58	2015.22	-1	-1	0.45082	0.45082	949.286	916.041	916.041	1	0	-1	-1	5	D2	1	1	6	35	1	#NULL!	#NULL!	5	7	1	1	3	#NULL!	1	#NULL!	157	#NULL!
480253	24	happy.bmp	right	1015.9	2964.76	2015.25	-1	-1	0.36066	0.36066	1182.58	999.351	999.351	0.48762	0	-1	-1	5	D2	0	1	6	35	1	#NULL!	#NULL!	5	7	1	1	3	#NULL!	1	#NULL!	157	#NULL!
531004	1	angry.bmp	left	199.84	2880.42	965.97	748.82	765.43	0.25424	0.25424	716.17	716.17	716.17	1	0	-1	-1	36	D3	1	1	6	#NULL!	#NULL!	30	4	5	8	2	1	5	5	1	1	218	1233
531004	2	nonface.bmp	right	216.47	2847.87	499.66	266.57	283.19	1	1	0	0	0	1	0	266.57	0.13714	36	D3	0	1	6	#NULL!	#NULL!	30	4	5	8	2	1	5	5	1	1	218	1233
531004	3	angry.bmp	left	216.48	2847.77	582.91	349.69	366.31	1	1	0	0	0	1	0	349.69	0.23493	36	D3	1	1	6	#NULL!	#NULL!	30	4	5	8	2	1	5	5	1	1	218	1233
531004	4	angry.bmp	right	216.46	2847.87	582.78	349.69	366.43	1	1	0	0	0	1	0	349.69	0.23493	36	D3	0	1	6	#NULL!	#NULL!	30	4	5	8	2	1	5	5	1	1	218	1233
531004	5	happy.bmp	right	216.57	2847.75	466.28	233.08	249.82	1	1	0	0	0	0.9641	0	233.08	0.097741	36	D3	1	1	6	#NULL!	#NULL!	30	4	5	8	2	1	5	5	1	1	218	1233
531004	6	happy.bmp	left	199.85	2847.86	516.29	299.81	316.43	1	1	0	0	0	1	0	299.81	0.17625	36	D3	0	1	6	#NULL!	#NULL!	30	4	5	8	2	1	5	5	1	1	218	1233
531004	7	fearful.bmp	left	199.84	2814.52	532.91	316.33	333.07	1	1	0	0	0	1	0	316.33	0.19568	36	D3	1	1	6	#NULL!	#NULL!	30	4	5	8	2	1	5	5	1	1	218	1233
531004	8	happy.bmp	right	216.45	2847.88	716.12	483.04	499.66	1	1	0	0	0	1	0	483.04	0.39181	36	D3	0	1	6	#NULL!	#NULL!	30	4	5	8	2	1	5	5	1	1	218	1233
531004	9	happy.bmp	right	216.59	2847.88	915.96	682.75	699.5	1	1	0	0	0	0.92727	0	682.75	0.62676	36	D3	1	1	6	#NULL!	#NULL!	30	4	5	8	2	1	5	5	1	1	218	1233
531004	10	angry.bmp	right	216.47	2847.92	1215.68	-1	-1	1	1	0	0	0	1	0	1000	1	36	D3	0	1	6	#NULL!	#NULL!	30	4	5	8	2	1	5	5	1	1	218	1233
531004	11	happy.bmp	left	216.59	2864.54	1215.82	-1	-1	0.81081	0.81081	233.2	149.95	149.95	0.86299	1	-1	-1	36	D3	1	1	6	#NULL!	#NULL!	30	4	5	8	2	1	5	5	1	1	218	1233
531004	12	nonface.bmp	right	216.6	2847.79	782.76	549.54	566.29	1	1	0	0	0	1	0	549.54	0.47005	36	D3	0	1	6	#NULL!	#NULL!	30	4	5	8	2	1	5	5	1	1	218	1233
531004	13	nonface.bmp	right	216.45	2864.43	1215.79	-1	-1	1	1	0	0	0	0	0	-1	-1	36	D3	1	1	6	#NULL!	#NULL!	30	4	5	8	2	1	5	5	1	1	218	1233
531004	14	happy.bmp	left	216.46	2847.92	1215.67	-1	-1	1	1	0	0	0	1	0	1000	1	36	D3	0	1	6	#NULL!	#NULL!	30	4	5	8	2	1	5	5	1	1	218	1233
531004	15	nonface.bmp	left	216.45	2864.55	1215.68	-1	-1	1	1	0	0	0	0	0	-1	-1	36	D3	1	1	6	#NULL!	#NULL!	30	4	5	8	2	1	5	5	1	1	218	1233
531004	16	angry.bmp	left	216.47	2847.81	1215.81	-1	-1	1	1	0	0	0	0	0	-1	-1	36	D3	0	1	6	#NULL!	#NULL!	30	4	5	8	2	1	5	5	1	1	218	1233
531004	17	fearful.bmp	left	216.57	2864.4	616.27	383.08	399.7	0.89474	0.89474	49.99	0	0	0.37844	0	-1	-1	36	D3	1	1	6	#NULL!	#NULL!	30	4	5	8	2	1	5	5	1	1	218	1233
531004	18	fearful.bmp	left	233.21	2847.75	433.04	183.21	199.84	1	1	0	0	0	0.84618	0	183.21	0.039071	36	D3	0	1	6	#NULL!	#NULL!	30	4	5	8	2	1	5	5	1	1	218	1233
531004	19	angry.bmp	right	132.6	2931.05	732.08	582.84	599.46	0.4	0.4	432.42	432.42	432.42	1	0	-1	-1	36	D3	1	1	6	#NULL!	#NULL!	30	4	5	8	2	1	5	5	1	1	218	1233
531004	20	fearful.bmp	right	216.46	2864.49	499.53	266.45	283.08	1	1	0	0	0	0.36676	0	-1	-1	36	D3	0	1	6	#NULL!	#NULL!	30	4	5	8	2	1	5	5	1	1	218	1233
531004	21	nonface.bmp	left	233.09	2847.86	832.62	582.91	599.66	1	1	0	0	0	0.96007	0	582.91	0.50931	36	D3	1	1	6	#NULL!	#NULL!	30	4	5	8	2	1	5	5	1	1	218	1233
531004	22	fearful.bmp	right	216.45	2847.87	399.67	166.6	183.22	1	1	0	0	0	1	0	166.6	0.01953	36	D3	0	1	6	#NULL!	#NULL!	30	4	5	8	2	1	5	5	1	1	218	1233
531004	23	fearful.bmp	right	216.59	2847.88	582.9	349.69	366.43	1	1	0	0	0	0.5714	0	-1	-1	36	D3	1	1	6	#NULL!	#NULL!	30	4	5	8	2	1	5	5	1	1	218	1233
531004	24	nonface.bmp	left	216.6	2847.75	1215.79	-1	-1	0.7973	0.7973	249.75	199.88	199.88	0.3562	0	-1	-1	36	D3	0	1	6	#NULL!	#NULL!	30	4	5	8	2	1	5	5	1	1	218	1233
538508	1	fearful.bmp	left	1082.59	2897.69	2081.76	-1	-1	0.47619	0.47619	882.74	566.28	566.28	1	0	-1	-1	12	D1	1	1	6	23	1	#NULL!	#NULL!	7	5	1	2	4.8	#NULL!	1	#NULL!	360	#NULL!
538508	2	happy.bmp	left	1065.82	2915.21	1548.74	466.3	483.04	1	1	0	49.99	0	1	0	466.3	0.37212	12	D1	0	1	6	23	1	#NULL!	#NULL!	7	5	1	2	4.8	#NULL!	1	#NULL!	360	#NULL!
538508	3	happy.bmp	right	1015.83	2964.25	1515.49	482.91	499.54	1	1	0	49.99	0	1	0	482.91	0.39166	12	D1	1	1	6	23	1	#NULL!	#NULL!	7	5	1	2	4.8	#NULL!	1	#NULL!	360	#NULL!
538508	4	fearful.bmp	right	982.57	2997.6	1315.64	316.44	333.06	1	1	0	0	0	1	0	316.44	0.19581	12	D1	0	1	6	23	1	#NULL!	#NULL!	7	5	1	2	4.8	#NULL!	1	#NULL!	360	#NULL!
538508	5	angry.bmp	left	1015.79	2964.35	1515.45	483.04	499.66	0.98913	0.98913	16.6201	133.23	16.6201	1	0	483.04	0.39181	12	D1	1	1	6	23	1	#NULL!	#NULL!	7	5	1	2	4.8	#NULL!	1	#NULL!	360	#NULL!
538508	6	happy.bmp	right	999.22	2982.01	1515.5	499.66	516.28	1	1	0	33.3699	0	1	0	499.66	0.41136	12	D1	0	1	6	23	1	#NULL!	#NULL!	7	5	1	2	4.8	#NULL!	1	#NULL!	360	#NULL!
538508	7	fearful.bmp	right	999.21	2980.84	1998.4	-1	-1	0.95041	0.95041	49.98	83.23	49.98	1	0	1000	1	12	D1	1	1	6	23	1	#NULL!	#NULL!	7	5	1	2	4.8	#NULL!	1	#NULL!	360	#NULL!
538508	8	angry.bmp	left	999.21	2981.07	1432.27	416.44	433.06	1	1	0	16.6201	0	1	0	416.44	0.31346	12	D1	0	1	6	23	1	#NULL!	#NULL!	7	5	1	2	4.8	#NULL!	1	#NULL!	360	#NULL!
538508	9	happy.bmp	left	1032.45	2948.56	1498.75	449.68	466.3	0.82418	0.82418	266.46	316.46	266.46	1	0	-1	-1	12	D1	1	1	6	23	1	#NULL!	#NULL!	7	5	1	2	4.8	#NULL!	1	#NULL!	360	#NULL!
538508	10	fearful.bmp	right	999.22	2981.14	1249.09	233.13	249.71	0.76316	0.76316	50.04	216.52	50.04	1	0	233.13	0.0978	12	D1	0	1	6	23	1	#NULL!	#NULL!	7	5	1	2	4.8	#NULL!	1	#NULL!	360	#NULL!
538508	11	nonface.bmp	right	999.22	2980.96	1982.79	-1	-1	0.53333	0.53333	867.09	867.09	867.09	0.54593	0	-1	-1	12	D1	1	1	6	23	1	#NULL!	#NULL!	7	5	1	2	4.8	#NULL!	1	#NULL!	360	#NULL!
538508	12	angry.bmp	left	1015.97	2964.3	1448.91	416.31	432.93	0.89773	0.89773	99.8401	199.85	99.8401	1	0	416.31	0.31331	12	D1	0	1	6	23	1	#NULL!	#NULL!	7	5	1	2	4.8	#NULL!	1	#NULL!	360	#NULL!
538508	13	nonface.bmp	right	999.24	2981.05	1432.17	416.31	433.06	0.96552	0.96552	49.97	83.25	49.97	1	0	416.31	0.31331	12	D1	1	1	6	23	1	#NULL!	#NULL!	7	5	1	2	4.8	#NULL!	1	#NULL!	360	#NULL!
538508	14	nonface.bmp	left	999.23	2981.07	1315.67	299.82	316.46	0.9625	0.9625	49.98	49.98	49.98	1	0	299.82	0.17626	12	D1	0	1	6	23	1	#NULL!	#NULL!	7	5	1	2	4.8	#NULL!	1	#NULL!	360	#NULL!
538508	15	nonface.bmp	left	1049.22	2931.09	1315.68	249.84	266.45	0.875	0.875	50.03	199.85	50.03	1	0	249.84	0.11746	12	D1	1	1	6	23	1	#NULL!	#NULL!	7	5	1	2	4.8	#NULL!	1	#NULL!	360	#NULL!
538508	16	nonface.bmp	right	1049.22	2931.08	1282.31	216.47	233.09	0.92308	0.92308	49.96	116.47	49.96	1	0	216.47	0.0782	12	D1	0	1	6	23	1	#NULL!	#NULL!	7	5	1	2	4.8	#NULL!	1	#NULL!	360	#NULL!
538508	17	happy.bmp	left	999.21	2981.02	1348.9	333.06	349.8	1	1	0	99.8501	0	1	0	333.06	0.21536	12	D1	1	1	6	23	1	#NULL!	#NULL!	7	5	1	2	4.8	#NULL!	1	#NULL!	360	#NULL!
538508	18	angry.bmp	right	982.44	2998.09	1432.1	432.91	449.53	0.98851	0.98851	16.6199	83.23	16.6199	1	0	432.91	0.33284	12	D1	0	1	6	23	1	#NULL!	#NULL!	7	5	1	2	4.8	#NULL!	1	#NULL!	360	#NULL!
538508	19	angry.bmp	right	982.47	2998.48	1432.15	432.93	449.55	0.93103	0.93103	99.8601	199.84	99.8601	1	0	432.93	0.33286	12	D1	1	1	6	23	1	#NULL!	#NULL!	7	5	1	2	4.8	#NULL!	1	#NULL!	360	#NULL!
538508	20	fearful.bmp	left	999.22	2981.39	1465.54	449.7	466.33	0.78652	0.78652	166.52	166.52	166.52	0.64778	0	-1	-1	12	D1	0	1	6	23	1	#NULL!	#NULL!	7	5	1	2	4.8	#NULL!	1	#NULL!	360	#NULL!
538508	21	nonface.bmp	left	982.67	2997.6	1981.92	-1	-1	0.43333	0.43333	233.29	233.29	233.29	0.23526	0	-1	-1	12	D1	1	1	6	23	1	#NULL!	#NULL!	7	5	1	2	4.8	#NULL!	1	#NULL!	360	#NULL!
538508	22	fearful.bmp	left	999.22	2981.07	1998.44	-1	-1	1	1	0	0	0	1	0	1000	1	12	D1	0	1	6	23	1	#NULL!	#NULL!	7	5	1	2	4.8	#NULL!	1	#NULL!	360	#NULL!
538508	23	happy.bmp	right	999.23	2981.1	1998.46	982.61	999.25	0.92562	0.92562	49.97	49.97	49.97	1	0	982.61	0.97954	12	D1	1	1	6	23	1	#NULL!	#NULL!	7	5	1	2	4.8	#NULL!	1	#NULL!	360	#NULL!
538508	24	angry.bmp	right	982.56	2997.6	1981.82	-1	-1	0.066667	0.066667	1865.22	1715.36	1715.36	1	0	-1	-1	12	D1	0	1	6	23	1	#NULL!	#NULL!	7	5	1	2	4.8	#NULL!	1	#NULL!	360	#NULL!
575560	1	angry.bmp	right	1065.9	2914.68	1332.37	249.845	266.468	0.96296	0.96296	33.371	16.625	16.625	1	0	249.845	0.11746	5	D1	1	0	0	36	3	#NULL!	#NULL!	6	#NULL!	1	1	4.5	#NULL!	1	#NULL!	157	#NULL!
575560	2	happy.bmp	left	1015.89	2964.82	1515.47	482.947	499.696	1	1	0	0	0	1	0	482.947	0.3917	5	D1	0	0	0	36	3	#NULL!	#NULL!	6	#NULL!	1	1	4.5	#NULL!	1	#NULL!	157	#NULL!
575560	3	nonface.bmp	right	999.298	2981.21	1265.77	249.853	266.475	1	1	0	0	0	1	0	249.853	0.11747	5	D1	1	0	0	36	3	#NULL!	#NULL!	6	#NULL!	1	1	4.5	#NULL!	1	#NULL!	157	#NULL!
575560	4	nonface.bmp	left	1016.04	2964.59	1365.76	333.092	349.714	0.98795	0.98795	16.63	16.63	16.63	0.5487	0	-1	-1	5	D1	0	0	0	36	3	#NULL!	#NULL!	6	#NULL!	1	1	4.5	#NULL!	1	#NULL!	157	#NULL!
575560	5	nonface.bmp	left	999.282	2981.25	1382.37	366.463	383.087	1	1	0	0	0	0.86745	0	366.463	0.25466	5	D1	1	0	0	36	3	#NULL!	#NULL!	6	#NULL!	1	1	4.5	#NULL!	1	#NULL!	157	#NULL!
575560	6	nonface.bmp	right	998.224	2981.23	1581.16	566.313	582.936	0.92708	0.92708	98.82	348.659	98.82	1	0	566.313	0.48978	5	D1	0	0	0	36	3	#NULL!	#NULL!	6	#NULL!	1	1	4.5	#NULL!	1	#NULL!	157	#NULL!
575560	7	fearful.bmp	left	999.272	2981.18	1298.99	283.093	299.715	1	1	0	0	0	1	0	283.093	0.15658	5	D1	1	0	0	36	3	#NULL!	#NULL!	6	#NULL!	1	1	4.5	#NULL!	1	#NULL!	157	#NULL!
575560	8	angry.bmp	right	999.269	2981.21	1298.99	283.098	299.72	1	1	0	0	0	1	0	283.098	0.15659	5	D1	0	0	0	36	3	#NULL!	#NULL!	6	#NULL!	1	1	4.5	#NULL!	1	#NULL!	157	#NULL!
575560	9	angry.bmp	right	999.273	2981.23	1465.6	449.7	466.328	1	1	0	0	0	1	0	449.7	0.35259	5	D1	1	0	0	36	3	#NULL!	#NULL!	6	#NULL!	1	1	4.5	#NULL!	1	#NULL!	157	#NULL!
575560	10	angry.bmp	left	999.279	2981.2	1232.38	216.48	233.105	1	1	0	0	0	1	0	216.48	0.078212	5	D1	0	0	0	36	3	#NULL!	#NULL!	6	#NULL!	1	1	4.5	#NULL!	1	#NULL!	157	#NULL!
575560	11	fearful.bmp	left	999.276	2981.1	1249.13	233.107	249.729	0.97368	0.97368	16.622	0	0	1	0	233.107	0.097773	5	D1	1	0	0	36	3	#NULL!	#NULL!	6	#NULL!	1	1	4.5	#NULL!	1	#NULL!	157	#NULL!
575560	12	nonface.bmp	right	1016.04	2964.37	1382.49	349.708	366.708	0.94048	0.94048	49.978	49.978	49.978	0.8916	0	349.708	0.23495	5	D1	0	0	0	36	3	#NULL!	#NULL!	6	#NULL!	1	1	4.5	#NULL!	1	#NULL!	157	#NULL!
575560	13	happy.bmp	left	999.288	2981.05	1215.89	199.852	216.476	1	1	0	0	0	0.63014	0	-1	-1	5	D1	1	0	0	36	3	#NULL!	#NULL!	6	#NULL!	1	1	4.5	#NULL!	1	#NULL!	157	#NULL!
575560	14	fearful.bmp	right	1015.89	2964.61	2015.16	-1	-1	0.54098	0.54098	915.899	283.143	283.143	0.19835	0	-1	-1	5	D1	0	0	0	36	3	#NULL!	#NULL!	6	#NULL!	1	1	4.5	#NULL!	1	#NULL!	157	#NULL!
575560	15	angry.bmp	left	1015.89	2964.46	1965.28	932.643	949.265	0.95798	0.95798	50.037	50.037	50.037	0.49154	0	-1	-1	5	D1	1	0	0	36	3	#NULL!	#NULL!	6	#NULL!	1	1	4.5	#NULL!	1	#NULL!	157	#NULL!
575560	16	fearful.bmp	right	998.908	2981.24	1581.73	566.194	582.943	0.97917	0.97917	16.873	16.622	16.622	0.91568	0	566.194	0.48964	5	D1	0	0	0	36	3	#NULL!	#NULL!	6	#NULL!	1	1	4.5	#NULL!	1	#NULL!	157	#NULL!
575560	17	happy.bmp	right	999.265	2981.2	1998.52	-1	-1	0.46281	0.46281	1082.48	1082.48	1082.48	1	0	-1	-1	5	D1	1	0	0	36	3	#NULL!	#NULL!	6	#NULL!	1	1	4.5	#NULL!	1	#NULL!	157	#NULL!
575560	18	happy.bmp	right	1015.91	2964.67	1382.24	349.716	366.464	1	1	0	0	0	0.63858	0	-1	-1	5	D1	0	0	0	36	3	#NULL!	#NULL!	6	#NULL!	1	1	4.5	#NULL!	1	#NULL!	157	#NULL!
575560	19	nonface.bmp	left	999.263	2981.22	1299.1	283.095	299.717	0.96203	0.96203	50.037	50.037	50.037	0.92303	0	283.095	0.15658	5	D1	1	0	0	36	3	#NULL!	#NULL!	6	#NULL!	1	1	4.5	#NULL!	1	#NULL!	157	#NULL!
575560	20	fearful.bmp	left	999.266	2981.23	1232.49	216.481	233.106	1	1	0	33.25	0	0.56759	0	-1	-1	5	D1	0	0	0	36	3	#NULL!	#NULL!	6	#NULL!	1	1	4.5	#NULL!	1	#NULL!	157	#NULL!
575560	21	happy.bmp	left	999.407	2980.96	1299.26	283.101	299.849	1	1	0	0	0	1	0	283.101	0.15659	5	D1	1	0	0	36	3	#NULL!	#NULL!	6	#NULL!	1	1	4.5	#NULL!	1	#NULL!	157	#NULL!
575560	22	happy.bmp	right	1015.74	2964.52	2014.98	-1	-1	0.88525	0.88525	233.099	233.099	233.099	0.91731	0	-1	-1	5	D1	0	0	0	36	3	#NULL!	#NULL!	6	#NULL!	1	1	4.5	#NULL!	1	#NULL!	157	#NULL!
575560	23	angry.bmp	left	999.252	2981.21	1232.36	216.476	233.224	0.94667	0.94667	49.973	49.973	49.973	1	0	216.476	0.078207	5	D1	1	0	0	36	3	#NULL!	#NULL!	6	#NULL!	1	1	4.5	#NULL!	1	#NULL!	157	#NULL!
575560	24	fearful.bmp	right	999.463	2979.94	1998.9	-1	-1	0.041322	0.041322	1050.4	1998.9	1050.4	0.39123	0	-1	-1	5	D1	0	0	0	36	3	#NULL!	#NULL!	6	#NULL!	1	1	4.5	#NULL!	1	#NULL!	157	#NULL!
582758	1	happy.bmp	right	1065.86	2914.69	2065.44	-1	-1	0.4	0.4	1249.42	1249.42	1249.42	1	0	-1	-1	7	D1	1	0	0	28	11	#NULL!	#NULL!	6	7	1	1	4	#NULL!	1	#NULL!	218	#NULL!
582758	2	angry.bmp	left	999.33	2981.04	1998.58	-1	-1	0.016529	0.016529	1715.52	1715.52	1715.52	0	0	-1	-1	7	D1	0	0	0	28	11	#NULL!	#NULL!	6	7	1	1	4	#NULL!	1	#NULL!	218	#NULL!
582758	3	happy.bmp	right	1015.94	2964.51	1999.28	-1	-1	0	0	1999.28	1999.28	1999.28	0	0	-1	-1	7	D1	1	0	0	28	11	#NULL!	#NULL!	6	7	1	1	4	#NULL!	1	#NULL!	218	#NULL!
582758	4	angry.bmp	left	999.252	2981.19	1398.96	383.088	399.71	0.76471	0.76471	316.458	283.134	283.134	0.78576	0	-1	-1	7	D1	0	0	0	28	11	#NULL!	#NULL!	6	7	1	1	4	#NULL!	1	#NULL!	218	#NULL!
582758	5	nonface.bmp	left	1015.9	2964.62	1232.37	199.853	216.475	1	1	0	0	0	1	0	199.853	0.058651	7	D1	1	0	0	28	11	#NULL!	#NULL!	6	7	1	1	4	#NULL!	1	#NULL!	218	#NULL!
582758	6	nonface.bmp	left	999.267	2981.2	1232.62	216.602	233.224	1	1	0	0	0	1	0	216.602	0.078355	7	D1	0	0	0	28	11	#NULL!	#NULL!	6	7	1	1	4	#NULL!	1	#NULL!	218	#NULL!
582758	7	fearful.bmp	right	999.27	2982.21	1332.37	316.475	333.097	1	1	0	0	0	1	0	316.475	0.19585	7	D1	1	0	0	28	11	#NULL!	#NULL!	6	7	1	1	4	#NULL!	1	#NULL!	218	#NULL!
582758	8	fearful.bmp	right	999.16	2981.19	1215.63	199.851	216.6	0.93243	0.93243	66.521	49.88	49.88	1	0	199.851	0.058648	7	D1	0	0	0	28	11	#NULL!	#NULL!	6	7	1	1	4	#NULL!	1	#NULL!	218	#NULL!
582758	9	happy.bmp	left	999.258	2981.07	1232.49	216.483	233.11	1	1	0	0	0	1	0	216.483	0.078215	7	D1	1	0	0	28	11	#NULL!	#NULL!	6	7	1	1	4	#NULL!	1	#NULL!	218	#NULL!
582758	10	happy.bmp	left	1015.87	2965.28	2015.68	-1	-1	0.61475	0.61475	783.342	732.936	732.936	0.51224	0	-1	-1	7	D1	0	0	0	28	11	#NULL!	#NULL!	6	7	1	1	4	#NULL!	1	#NULL!	218	#NULL!
582758	11	happy.bmp	right	999.26	2981.31	1765.42	749.532	766.281	1	1	0	0	0	1	0	749.532	0.70533	7	D1	1	0	0	28	11	#NULL!	#NULL!	6	7	1	1	4	#NULL!	1	#NULL!	218	#NULL!
582758	12	fearful.bmp	right	1015.78	2964.33	2015.29	-1	-1	0.97541	0.97541	49.975	49.975	49.975	0.86784	0	1000	1	7	D1	0	0	0	28	11	#NULL!	#NULL!	6	7	1	1	4	#NULL!	1	#NULL!	218	#NULL!
582758	13	fearful.bmp	left	999.341	2980.67	1282.56	266.474	283.097	0.92308	0.92308	33.261	33.261	33.261	0.76612	0	266.474	0.13703	7	D1	1	0	0	28	11	#NULL!	#NULL!	6	7	1	1	4	#NULL!	1	#NULL!	218	#NULL!
582758	14	nonface.bmp	right	999.279	2981.06	1998.92	-1	-1	1	1	0	0	0	1	0	1000	1	7	D1	0	0	0	28	11	#NULL!	#NULL!	6	7	1	1	4	#NULL!	1	#NULL!	218	#NULL!
582758	15	angry.bmp	right	999.251	2981.34	1348.97	333.101	349.859	1	1	0	0	0	1	0	333.101	0.21541	7	D1	1	0	0	28	11	#NULL!	#NULL!	6	7	1	1	4	#NULL!	1	#NULL!	218	#NULL!
582758	16	happy.bmp	left	999.259	2981.83	1598.96	583.078	599.824	1	1	0	0	0	1	0	583.078	0.5095	7	D1	0	0	0	28	11	#NULL!	#NULL!	6	7	1	1	4	#NULL!	1	#NULL!	218	#NULL!
582758	17	fearful.bmp	left	999.256	2980.72	1548.96	533.076	549.7	1	1	0	0	0	0.90317	0	533.076	0.45068	7	D1	1	0	0	28	11	#NULL!	#NULL!	6	7	1	1	4	#NULL!	1	#NULL!	218	#NULL!
582758	18	nonface.bmp	right	999.133	2980.63	1615.56	599.694	616.317	1	1	0	0	0	0.84543	0	599.694	0.52905	7	D1	0	0	0	28	11	#NULL!	#NULL!	6	7	1	1	4	#NULL!	1	#NULL!	218	#NULL!
582758	19	nonface.bmp	left	1015.87	2963.82	1265.71	233.094	249.718	0.92208	0.92208	99.791	116.363	99.791	0.7368	1	-1	-1	7	D1	1	0	0	28	11	#NULL!	#NULL!	6	7	1	1	4	#NULL!	1	#NULL!	218	#NULL!
582758	20	angry.bmp	right	999.372	2980.85	1998.87	-1	-1	0.79339	0.79339	133.243	116.658	116.658	1	0	1000	1	7	D1	0	0	0	28	11	#NULL!	#NULL!	6	7	1	1	4	#NULL!	1	#NULL!	218	#NULL!
582758	21	angry.bmp	right	1015.92	2964.48	2015.59	-1	-1	0.57377	0.57377	183.315	183.315	183.315	0.76029	1	-1	-1	7	D1	1	0	0	28	11	#NULL!	#NULL!	6	7	1	1	4	#NULL!	1	#NULL!	218	#NULL!
582758	22	nonface.bmp	right	999.318	2981.34	1998.6	-1	-1	0.38017	0.38017	882.664	1249.07	882.664	1	0	-1	-1	7	D1	0	0	0	28	11	#NULL!	#NULL!	6	7	1	1	4	#NULL!	1	#NULL!	218	#NULL!
582758	23	fearful.bmp	left	998.316	2981.45	1264.79	249.808	266.43	0.33766	0.33766	416.441	748.586	416.441	0.40813	0	-1	-1	7	D1	1	0	0	28	11	#NULL!	#NULL!	6	7	1	1	4	#NULL!	1	#NULL!	218	#NULL!
582758	24	angry.bmp	left	999.251	2982.16	1998.52	-1	-1	0.3719	0.3719	1265.74	1265.74	1265.74	0.23333	0	-1	-1	7	D1	0	0	0	28	11	#NULL!	#NULL!	6	7	1	1	4	#NULL!	1	#NULL!	218	#NULL!
586956	1	angry.bmp	left	1032.53	2947.83	1448.99	399.834	416.582	1	1	0	0	0	1	0	399.834	0.29392	7	D2	1	0	0	31	3	25	0	5	9	2	1	4	#NULL!	1	1	215	#NULL!
586956	2	happy.bmp	left	1016.02	2964.49	2015.3	-1	-1	1	1	0	0	0	1	0	1000	1	7	D2	0	0	0	31	3	25	0	5	9	2	1	4	#NULL!	1	1	215	#NULL!
586956	3	nonface.bmp	right	999.018	2981.43	1631.96	616.28	632.904	1	1	0	0	0	0.8266	0	616.28	0.54856	7	D2	1	0	0	31	3	25	0	5	9	2	1	4	#NULL!	1	1	215	#NULL!
586956	4	angry.bmp	right	1015.84	2964.3	1498.93	466.331	482.943	1	1	0	0	0	1	0	466.331	0.37215	7	D2	0	0	0	31	3	25	0	5	9	2	1	4	#NULL!	1	1	215	#NULL!
586956	5	happy.bmp	right	1015.78	2964.29	1365.49	332.965	349.587	0.89157	0.89157	149.896	149.896	149.896	1	0	332.965	0.21525	7	D2	1	0	0	31	3	25	0	5	9	2	1	4	#NULL!	1	1	215	#NULL!
586956	6	fearful.bmp	left	999.267	2979.81	1998.16	-1	-1	0.90083	0.90083	165.858	349.337	165.858	1	0	1000	1	7	D2	0	0	0	31	3	25	0	5	9	2	1	4	#NULL!	1	1	215	#NULL!
586956	7	angry.bmp	left	1015.89	2964.91	1382.23	349.714	366.462	1	1	0	0	0	1	0	349.714	0.23496	7	D2	1	0	0	31	3	25	0	5	9	2	1	4	#NULL!	1	1	215	#NULL!
586956	8	happy.bmp	right	1015.9	2964.46	1465.6	432.95	449.698	0.78652	0.78652	316.459	49.975	49.975	1	0	432.95	0.33288	7	D2	0	0	0	31	3	25	0	5	9	2	1	4	#NULL!	1	1	215	#NULL!
586956	9	fearful.bmp	left	999.289	2981.76	1315.76	299.722	316.344	1	1	0	0	0	1	0	299.722	0.17614	7	D2	1	0	0	31	3	25	0	5	9	2	1	4	#NULL!	1	1	215	#NULL!
586956	10	angry.bmp	right	1015.89	2966.17	1682.44	649.683	666.432	0.94118	0.94118	99.989	233.101	99.989	0.56422	1	-1	-1	7	D2	0	0	0	31	3	25	0	5	9	2	1	4	#NULL!	1	1	215	#NULL!
586956	11	fearful.bmp	left	1015.75	2964.66	1365.46	333.085	349.832	0.61446	0.61446	400.56	500.202	400.56	1	0	-1	-1	7	D2	1	0	0	31	3	25	0	5	9	2	1	4	#NULL!	1	1	215	#NULL!
586956	12	nonface.bmp	right	999.387	2982.38	1998.89	-1	-1	0.13223	0.13223	1115.87	1998.89	1115.87	0	0	-1	-1	7	D2	0	0	0	31	3	25	0	5	9	2	1	4	#NULL!	1	1	215	#NULL!
586956	13	nonface.bmp	right	999.309	2980.51	1365.78	349.721	366.222	0.98795	0.98795	0	16.893	0	0.98763	0	349.721	0.23497	7	D2	1	0	0	31	3	25	0	5	9	2	1	4	#NULL!	1	1	215	#NULL!
586956	14	fearful.bmp	right	1015.9	2964.46	1365.87	333.343	349.967	0.6988	0.6988	316.367	316.367	316.367	1	0	-1	-1	7	D2	0	0	0	31	3	25	0	5	9	2	1	4	#NULL!	1	1	215	#NULL!
586956	15	happy.bmp	left	1015.87	2964.07	2014.82	-1	-1	0.090164	0.090164	1848.22	1798.35	1798.35	1	0	-1	-1	7	D2	1	0	0	31	3	25	0	5	9	2	1	4	#NULL!	1	1	215	#NULL!
586956	16	angry.bmp	left	1015.89	2964.68	1332.36	299.791	316.413	0.12346	0.12346	1165.8	1165.8	1165.8	1	0	-1	-1	7	D2	0	0	0	31	3	25	0	5	9	2	1	4	#NULL!	1	1	215	#NULL!
586956	17	fearful.bmp	right	1015.78	2964.78	2014.43	-1	-1	0.47541	0.47541	1065.27	1048.52	1048.52	0.47118	0	-1	-1	7	D2	1	0	0	31	3	25	0	5	9	2	1	4	#NULL!	1	1	215	#NULL!
618544	1	nonface.bmp	right	1065.83	2914.49	1332.3	249.84	266.46	1	1	0	0	0	1	0	249.84	0.11746	12	D2	1	0	0	35	6	#NULL!	#NULL!	6	5	1	2	4.5	#NULL!	1	#NULL!	370	#NULL!
618544	2	fearful.bmp	left	999.23	2981.32	1332.31	316.45	333.1	1	1	0	0	0	1	0	316.45	0.19582	12	D2	0	0	0	35	6	#NULL!	#NULL!	6	5	1	2	4.5	#NULL!	1	#NULL!	370	#NULL!
618544	3	fearful.bmp	left	949.36	3030.46	1932.78	-1	-1	0.20513	0.20513	1549.73	1549.73	1549.73	1	0	-1	-1	12	D2	1	0	0	35	6	#NULL!	#NULL!	6	5	1	2	4.5	#NULL!	1	#NULL!	370	#NULL!
618544	4	happy.bmp	right	999.18	2980.99	1332.36	316.55	399.8	0.81481	0.81481	233.19	233.19	233.19	1	0	-1	-1	12	D2	0	0	0	35	6	#NULL!	#NULL!	6	5	1	2	4.5	#NULL!	1	#NULL!	370	#NULL!
618544	5	angry.bmp	left	1065.81	2914.36	1415.51	333.08	349.7	1	1	0	0	0	1	0	333.08	0.21539	12	D2	1	0	0	35	6	#NULL!	#NULL!	6	5	1	2	4.5	#NULL!	1	#NULL!	370	#NULL!
618544	6	happy.bmp	right	1065.8	2915.44	2065.08	-1	-1	0.496	0.496	1049.27	1032.65	1032.65	0.46769	0	-1	-1	12	D2	0	0	0	35	6	#NULL!	#NULL!	6	5	1	2	4.5	#NULL!	1	#NULL!	370	#NULL!
618544	7	fearful.bmp	left	999.24	2981.76	1298.96	283.1	299.84	0.96203	0.96203	49.99	16.74	16.74	1	0	283.1	0.15659	12	D2	1	0	0	35	6	#NULL!	#NULL!	6	5	1	2	4.5	#NULL!	1	#NULL!	370	#NULL!
618544	8	fearful.bmp	right	982.58	2998.27	1982.03	-1	-1	0.56667	0.56667	849.46	899.6	832.84	0.96632	1	-1	-1	12	D2	0	0	0	35	6	#NULL!	#NULL!	6	5	1	2	4.5	#NULL!	1	#NULL!	370	#NULL!
618544	9	angry.bmp	right	999.16	2980.81	1249.03	233.13	249.71	0.92105	0.92105	50.0298	1249.03	50.0298	1	0	233.13	0.0978	12	D2	1	0	0	35	6	#NULL!	#NULL!	6	5	1	2	4.5	#NULL!	1	#NULL!	370	#NULL!
618544	10	nonface.bmp	left	984.44	2999.32	1981.78	-1	-1	0	0	1981.78	1598.72	1598.72	1	0	-1	-1	12	D2	0	0	0	35	6	#NULL!	#NULL!	6	5	1	2	4.5	#NULL!	1	#NULL!	370	#NULL!
618544	11	fearful.bmp	right	999.35	2981.37	1465.63	449.54	466.16	0.37079	0.37079	916.1	916.1	916.1	1	0	-1	-1	12	D2	1	0	0	35	6	#NULL!	#NULL!	6	5	1	2	4.5	#NULL!	1	#NULL!	370	#NULL!
618544	12	happy.bmp	left	999.21	2981.25	1998.54	-1	-1	0.68595	0.68595	566.41	600.02	550.04	0.63329	1	-1	-1	12	D2	0	0	0	35	6	#NULL!	#NULL!	6	5	1	2	4.5	#NULL!	1	#NULL!	370	#NULL!
618544	13	nonface.bmp	left	1015.14	2964.39	2014.28	-1	-1	0.51639	0.51639	649.46	999.2	649.46	0.66932	1	-1	-1	12	D2	1	0	0	35	6	#NULL!	#NULL!	6	5	1	2	4.5	#NULL!	1	#NULL!	370	#NULL!
618544	14	nonface.bmp	right	1065.81	2914.34	1349.01	266.45	283.07	1	1	0	16.6299	0	1	0	266.45	0.137	12	D2	0	0	0	35	6	#NULL!	#NULL!	6	5	1	2	4.5	#NULL!	1	#NULL!	370	#NULL!
618544	15	angry.bmp	left	999.19	2980.97	1248.9	233.09	249.84	1	1	0	0	0	0.69339	0	-1	-1	12	D2	1	0	0	35	6	#NULL!	#NULL!	6	5	1	2	4.5	#NULL!	1	#NULL!	370	#NULL!
618544	16	angry.bmp	right	999.2	2980.91	1998.38	-1	-1	0.082645	0.082645	1149.11	1682.06	1149.11	0	0	-1	-1	12	D2	0	0	0	35	6	#NULL!	#NULL!	6	5	1	2	4.5	#NULL!	1	#NULL!	370	#NULL!
618544	17	happy.bmp	right	982.45	2997.95	1981.93	-1	-1	0.58333	0.58333	832.87	866.24	816.24	0.8404	0	-1	-1	12	D2	1	0	0	35	6	#NULL!	#NULL!	6	5	1	2	4.5	#NULL!	1	#NULL!	370	#NULL!
618544	18	angry.bmp	left	999.17	2980.99	1249.26	233.47	250.22	0.73684	0.73684	333.17	366.41	333.17	1	0	-1	-1	12	D2	0	0	0	35	6	#NULL!	#NULL!	6	5	1	2	4.5	#NULL!	1	#NULL!	370	#NULL!
618544	19	nonface.bmp	left	999.18	2981	1998.33	-1	-1	0.30579	0.30579	1398.82	1398.82	1398.82	1	0	-1	-1	12	D2	1	0	0	35	6	#NULL!	#NULL!	6	5	1	2	4.5	#NULL!	1	#NULL!	370	#NULL!
618544	20	fearful.bmp	right	982.66	2998.53	1981.82	-1	-1	0.25833	0.25833	1082.52	1082.52	1082.52	1	0	-1	-1	12	D2	0	0	0	35	6	#NULL!	#NULL!	6	5	1	2	4.5	#NULL!	1	#NULL!	370	#NULL!
618544	21	happy.bmp	left	1049.67	2930.51	2048.26	-1	-1	0.39516	0.39516	782.39	1414.87	782.39	0.19525	1	-1	-1	12	D2	1	0	0	35	6	#NULL!	#NULL!	6	5	1	2	4.5	#NULL!	1	#NULL!	370	#NULL!
618544	22	nonface.bmp	right	983.33	2998.11	1982.91	-1	-1	0.89167	0.89167	99.98	99.98	99.98	0.73945	0	1000	1	12	D2	0	0	0	35	6	#NULL!	#NULL!	6	5	1	2	4.5	#NULL!	1	#NULL!	370	#NULL!
618544	23	happy.bmp	left	999.81	2980.89	1316.25	299.82	316.32	0.85	0.85	149.72	83.73	49.99	0.37961	0	-1	-1	12	D2	1	0	0	35	6	#NULL!	#NULL!	6	5	1	2	4.5	#NULL!	1	#NULL!	370	#NULL!
618544	24	angry.bmp	right	998.96	2980.13	1248.75	233.17	249.58	0.78947	0.78947	266.41	283.04	266.41	1	0	-1	-1	12	D2	0	0	0	35	6	#NULL!	#NULL!	6	5	1	2	4.5	#NULL!	1	#NULL!	370	#NULL!
641729	1	fearful.bmp	left	216.46	2847.77	915.84	682.76	699.51	1	1	0	0	0	1	0	682.76	0.62678	36	D3	1	0	0	#NULL!	#NULL!	35	3	7	9	1	2	3	5	1	1	150	1258
641729	2	happy.bmp	right	183.22	2864.4	1082.59	882.74	899.37	1	1	0	0	0	1	0	882.74	0.86205	36	D3	0	0	0	#NULL!	#NULL!	35	3	7	9	1	2	3	5	1	1	150	1258
641729	3	happy.bmp	right	216.55	2897.21	815.47	582.46	599.08	0.5	0.5	399.09	399.09	399.09	1	0	-1	-1	36	D3	1	0	0	#NULL!	#NULL!	35	3	7	9	1	2	3	5	1	1	150	1258
641729	4	angry.bmp	left	199.84	2847.8	1199.05	-1	-1	1	1	0	0	0	1	0	1000	1	36	D3	0	0	0	#NULL!	#NULL!	35	3	7	9	1	2	3	5	1	1	150	1258
641729	5	angry.bmp	right	183.08	2864.44	882.61	682.78	699.4	1	1	0	0	0	1	0	682.78	0.6268	36	D3	1	0	0	#NULL!	#NULL!	35	3	7	9	1	2	3	5	1	1	150	1258
641729	6	fearful.bmp	left	199.85	2847.83	882.63	666.16	682.79	1	1	0	0	0	1	0	666.16	0.60725	36	D3	0	0	0	#NULL!	#NULL!	35	3	7	9	1	2	3	5	1	1	150	1258
641729	7	angry.bmp	right	233.1	2847.66	982.6	732.75	749.37	1	1	0	0	0	1	0	732.75	0.68559	36	D3	1	0	0	#NULL!	#NULL!	35	3	7	9	1	2	3	5	1	1	150	1258
641729	8	fearful.bmp	right	216.47	2847.74	699.57	466.36	482.94	0.67442	0.67442	99.8901	99.8901	99.8901	1	0	466.36	0.37219	36	D3	0	0	0	#NULL!	#NULL!	35	3	7	9	1	2	3	5	1	1	150	1258
641729	9	angry.bmp	left	216.49	2847.83	965.9	732.8	749.51	0.49153	0.49153	283.09	283.09	283.09	1	0	-1	-1	36	D3	1	0	0	#NULL!	#NULL!	35	3	7	9	1	2	3	5	1	1	150	1258
641729	10	nonface.bmp	right	183.21	2847.78	1182.41	-1	-1	0.41667	0.41667	266.43	266.43	266.43	1	0	-1	-1	36	D3	0	0	0	#NULL!	#NULL!	35	3	7	9	1	2	3	5	1	1	150	1258
641729	11	nonface.bmp	right	183.18	2864.37	1182.34	-1	-1	0.19444	0.19444	333.03	382.94	333.03	1	0	-1	-1	36	D3	1	0	0	#NULL!	#NULL!	35	3	7	9	1	2	3	5	1	1	150	1258
641729	12	fearful.bmp	right	216.53	2864.4	1215.76	-1	-1	0.59459	0.59459	149.89	616.26	149.89	1	0	1000	1	36	D3	0	0	0	#NULL!	#NULL!	35	3	7	9	1	2	3	5	1	1	150	1258
641729	13	nonface.bmp	left	216.45	2847.79	632.77	399.7	416.32	1	1	0	0	0	1	0	399.7	0.29376	36	D3	1	0	0	#NULL!	#NULL!	35	3	7	9	1	2	3	5	1	1	150	1258
641729	14	happy.bmp	right	183.21	2847.8	599.52	399.68	416.3	0.75676	0.75676	16.6301	599.52	16.6301	1	0	399.68	0.29374	36	D3	0	0	0	#NULL!	#NULL!	35	3	7	9	1	2	3	5	1	1	150	1258
641729	15	angry.bmp	left	268.2	2831.03	1266.06	-1	-1	0	0	1266.06	1266.06	1266.06	0	0	-1	-1	36	D3	1	0	0	#NULL!	#NULL!	35	3	7	9	1	2	3	5	1	1	150	1258
641729	16	happy.bmp	left	183.08	2847.54	1182.39	-1	-1	0.027778	0.027778	1149.15	1099.16	1099.16	1	0	-1	-1	36	D3	0	0	0	#NULL!	#NULL!	35	3	7	9	1	2	3	5	1	1	150	1258
641729	17	nonface.bmp	right	249.87	2831.11	1249.05	-1	-1	0.60526	0.60526	216.51	216.51	216.51	1	0	-1	-1	36	D3	1	0	0	#NULL!	#NULL!	35	3	7	9	1	2	3	5	1	1	150	1258
641729	18	happy.bmp	left	166.47	2848.19	466.27	283.05	299.69	0.27586	0.27586	133.22	149.86	133.22	1	0	283.05	0.15653	36	D3	0	0	0	#NULL!	#NULL!	35	3	7	9	1	2	3	5	1	1	150	1258
641729	19	nonface.bmp	left	199.83	2864.41	832.59	616.13	632.75	1	1	0	0	0	1	0	616.13	0.54839	36	D3	1	0	0	#NULL!	#NULL!	35	3	7	9	1	2	3	5	1	1	150	1258
641729	20	happy.bmp	left	199.84	2847.69	616.27	399.68	416.3	1	1	0	0	0	1	0	399.68	0.29374	36	D3	0	0	0	#NULL!	#NULL!	35	3	7	9	1	2	3	5	1	1	150	1258
641729	21	angry.bmp	right	199.84	2864.46	1199.09	-1	-1	0.67123	0.67123	99.8799	99.8799	99.8799	1	0	1000	1	36	D3	1	0	0	#NULL!	#NULL!	35	3	7	9	1	2	3	5	1	1	150	1258
641729	22	fearful.bmp	right	199.9	2847.67	1199.05	-1	-1	0.60274	0.60274	199.82	899.29	199.82	1	0	1000	1	36	D3	0	0	0	#NULL!	#NULL!	35	3	7	9	1	2	3	5	1	1	150	1258
641729	23	nonface.bmp	left	199.78	2864.4	749.46	532.93	549.55	0.82609	0.82609	50.0398	749.46	50.0398	1	0	532.93	0.45051	36	D3	1	0	0	#NULL!	#NULL!	35	3	7	9	1	2	3	5	1	1	150	1258
641729	24	fearful.bmp	left	183.22	2847.78	965.96	766.12	782.75	1	1	0	0	0	1	0	766.12	0.72485	36	D3	0	0	0	#NULL!	#NULL!	35	3	7	9	1	2	3	5	1	1	150	1258
646614	1	nonface.bmp	right	1049.27	2931.18	1282.36	216.481	233.103	1	1	0	0	0	1	0	216.481	0.078213	5	D2	1	0	4	24	2	30	3	6	9	2	1	4.5	5	1	1	152	1097
646614	1	nonface.bmp	left	233.21	2864.4	815.99	566.16	582.91	0.38	0.38	233.09	50	33.25	1	0	566.16	0.4896	36	D3	1	0	4	24	2	30	3	6	9	2	1	4.5	5	1	1	152	1097
646614	2	nonface.bmp	right	1016.01	2964.38	1499.08	466.324	482.947	1	1	0	0	0	1	0	466.324	0.37215	5	D2	0	0	4	24	2	30	3	6	9	2	1	4.5	5	1	1	152	1097
646614	2	happy.bmp	left	199.84	2848.04	982.52	766.06	782.81	0.48333	0.48333	183.23	449.62	183.23	0.81358	1	-1	-1	36	D3	0	0	4	24	2	30	3	6	9	2	1	4.5	5	1	1	152	1097
646614	3	angry.bmp	left	1049.12	2931.02	2048.51	-1	-1	1	1	0	0	0	1	0	1000	1	5	D2	1	0	4	24	2	30	3	6	9	2	1	4.5	5	1	1	152	1097
646614	3	happy.bmp	left	199.69	2914.39	649.36	433.04	449.66	0.15	0.15	482.87	482.87	482.87	1	0	-1	-1	36	D3	1	0	4	24	2	30	3	6	9	2	1	4.5	5	1	1	152	1097
646614	4	fearful.bmp	left	999.006	2981.28	1998.37	-1	-1	0.97521	0.97521	16.372	0	0	0.90837	0	1000	1	5	D2	0	0	4	24	2	30	3	6	9	2	1	4.5	5	1	1	152	1097
646614	4	fearful.bmp	right	199.84	2847.77	482.91	266.45	283.08	0.86667	0.86667	16.6201	16.6201	0	1	0	266.45	0.137	36	D3	0	0	4	24	2	30	3	6	9	2	1	4.5	5	1	1	152	1097
646614	5	nonface.bmp	left	982.524	2997.78	1265.62	266.468	283.092	1	1	0	0	0	1	0	266.468	0.13702	5	D2	1	0	4	24	2	30	3	6	9	2	1	4.5	5	1	1	152	1097
646614	5	nonface.bmp	left	199.84	2847.8	1199.07	-1	-1	0.78082	0.78082	66.6201	16.6201	16.6201	1	0	1000	1	36	D3	1	0	4	24	2	30	3	6	9	2	1	4.5	5	1	1	152	1097
646614	6	happy.bmp	left	1015.65	2964.66	2014.77	-1	-1	0.9918	0.9918	16.638	649.191	16.638	0.81004	0	1000	1	5	D2	0	0	4	24	2	30	3	6	9	2	1	4.5	5	1	1	152	1097
646614	6	fearful.bmp	left	233.21	2847.79	649.52	399.69	416.31	0.05	0.05	549.54	383.07	383.07	1	0	-1	-1	36	D3	0	0	4	24	2	30	3	6	9	2	1	4.5	5	1	1	152	1097
646614	7	angry.bmp	right	1015.77	2964.41	1765.32	732.8	749.424	1	1	0	0	0	1	0	732.8	0.68565	5	D2	1	0	4	24	2	30	3	6	9	2	1	4.5	5	1	1	152	1097
646614	7	fearful.bmp	left	216.46	2864.41	549.54	316.44	333.06	0.26471	0.26471	399.69	16.6201	16.6201	1	0	316.44	0.19581	36	D3	1	0	4	24	2	30	3	6	9	2	1	4.5	5	1	1	152	1097
646614	8	fearful.bmp	right	1015.89	2964.57	2015.16	-1	-1	1	1	0	0	0	1	0	1000	1	5	D2	0	0	4	24	2	30	3	6	9	2	1	4.5	5	1	1	152	1097
646614	8	angry.bmp	right	199.9	2848.3	1199.12	-1	-1	0	0	1199.12	1199.12	1199.12	0	0	-1	-1	36	D3	0	0	4	24	2	30	3	6	9	2	1	4.5	5	1	1	152	1097
646614	9	fearful.bmp	right	999.288	2981.3	1315.63	299.713	316.336	1	1	0	0	0	0.94936	0	299.713	0.17613	5	D2	1	0	4	24	2	30	3	6	9	2	1	4.5	5	1	1	152	1097
646614	9	happy.bmp	right	233.08	2847.82	516.17	266.46	283.21	0.21875	0.21875	366.32	16.75	16.75	1	0	266.46	0.13701	36	D3	1	0	4	24	2	30	3	6	9	2	1	4.5	5	1	1	152	1097
646614	10	nonface.bmp	right	999.143	2981.35	1998.53	-1	-1	1	1	0	0	0	0.64165	0	-1	-1	5	D2	0	0	4	24	2	30	3	6	9	2	1	4.5	5	1	1	152	1097
646614	10	angry.bmp	left	233.22	2847.78	1232.41	-1	-1	0.73333	0.73333	283.1	283.1	283.1	1	0	-1	-1	36	D3	0	0	4	24	2	30	3	6	9	2	1	4.5	5	1	1	152	1097
646614	11	fearful.bmp	left	999.523	2981.2	1998.8	-1	-1	1	1	0	0	0	1	0	1000	1	5	D2	1	0	4	24	2	30	3	6	9	2	1	4.5	5	1	1	152	1097
646614	11	angry.bmp	right	199.84	2847.83	433.05	216.59	233.21	1	1	0	0	0	1	0	216.59	0.078341	36	D3	1	0	4	24	2	30	3	6	9	2	1	4.5	5	1	1	152	1097
646614	12	nonface.bmp	left	999.273	2981.31	1998.54	-1	-1	1	1	0	0	0	0.3833	0	-1	-1	5	D2	0	0	4	24	2	30	3	6	9	2	1	4.5	5	1	1	152	1097
646614	12	fearful.bmp	right	199.84	2847.81	433.05	216.59	233.22	1	1	0	0	0	1	0	216.59	0.078341	36	D3	0	0	4	24	2	30	3	6	9	2	1	4.5	5	1	1	152	1097
646614	13	happy.bmp	right	1016.04	2964.63	2015.47	-1	-1	1	1	0	16.623	0	1	0	1000	1	5	D2	1	0	4	24	2	30	3	6	9	2	1	4.5	5	1	1	152	1097
646614	13	happy.bmp	left	216.47	2831.15	549.55	316.46	333.08	0.94118	0.94118	33.24	0	0	1	0	316.46	0.19584	36	D3	1	0	4	24	2	30	3	6	9	2	1	4.5	5	1	1	152	1097
646614	14	happy.bmp	left	1016.04	2964.61	2015.33	-1	-1	0.97541	0.97541	49.975	66.621	49.975	0.92564	0	1000	1	5	D2	0	0	4	24	2	30	3	6	9	2	1	4.5	5	1	1	152	1097
646614	14	happy.bmp	right	216.59	2831.07	449.68	216.46	233.08	1	1	0	0	0	1	0	216.46	0.078188	36	D3	0	0	4	24	2	30	3	6	9	2	1	4.5	5	1	1	152	1097
646614	15	fearful.bmp	right	982.564	2997.97	1315.67	316.358	333.105	0.9375	0.9375	83.372	83.372	83.372	0.87346	0	316.358	0.19572	5	D2	1	0	4	24	2	30	3	6	9	2	1	4.5	5	1	1	152	1097
646614	15	nonface.bmp	right	216.46	2847.67	449.68	216.47	233.09	0.96429	0.96429	16.6201	0	0	1	0	216.47	0.0782	36	D3	1	0	4	24	2	30	3	6	9	2	1	4.5	5	1	1	152	1097
646614	16	angry.bmp	left	999.428	2981.17	1232.54	216.49	233.104	0.86667	0.86667	83.277	83.277	83.277	0.8918	0	216.49	0.078224	5	D2	0	0	4	24	2	30	3	6	9	2	1	4.5	5	1	1	152	1097
646614	16	angry.bmp	left	216.59	2847.81	865.99	632.77	649.52	0.35849	0.35849	283.08	266.46	266.46	0.94227	0	-1	-1	36	D3	0	0	4	24	2	30	3	6	9	2	1	4.5	5	1	1	152	1097
646614	17	fearful.bmp	left	999.173	2981.3	1249.04	233.224	249.848	1	1	0	0	0	1	0	233.224	0.097911	5	D2	1	0	4	24	2	30	3	6	9	2	1	4.5	5	1	1	152	1097
646614	17	fearful.bmp	left	199.72	2864.4	582.78	366.3	383.05	0.86111	0.86111	16.74	16.6199	0	1	0	366.3	0.25447	36	D3	1	0	4	24	2	30	3	6	9	2	1	4.5	5	1	1	152	1097
646614	18	angry.bmp	right	1016.06	2964.53	2015.37	-1	-1	0.9918	0.9918	16.611	16.611	16.611	1	0	1000	1	5	D2	0	0	4	24	2	30	3	6	9	2	1	4.5	5	1	1	152	1097
646614	18	nonface.bmp	left	199.96	2864.42	1199.05	-1	-1	0.54795	0.54795	116.6	16.6301	0	1	0	1000	1	36	D3	0	0	4	24	2	30	3	6	9	2	1	4.5	5	1	1	152	1097
646614	19	happy.bmp	right	1015.87	2964.36	1532.18	499.692	516.315	1	1	0	0	0	1	0	499.692	0.4114	5	D2	1	0	4	24	2	30	3	6	9	2	1	4.5	5	1	1	152	1097
646614	19	angry.bmp	left	233.09	2847.82	466.3	216.59	233.22	0.96552	0.96552	16.6199	0	0	1	0	216.59	0.078341	36	D3	1	0	4	24	2	30	3	6	9	2	1	4.5	5	1	1	152	1097
646614	20	nonface.bmp	left	998.75	2981.71	1998.12	-1	-1	1	1	0	0	0	0.64152	0	-1	-1	5	D2	0	0	4	24	2	30	3	6	9	2	1	4.5	5	1	1	152	1097
646614	20	angry.bmp	right	199.84	2847.8	416.31	199.85	216.6	0.34615	0.34615	166.48	16.74	0	1	0	199.85	0.058647	36	D3	0	0	4	24	2	30	3	6	9	2	1	4.5	5	1	1	152	1097
646614	21	angry.bmp	right	998.748	2980.99	1681.78	666.283	683.03	1	1	0	0	0	0.87128	0	666.283	0.60739	5	D2	1	0	4	24	2	30	3	6	9	2	1	4.5	5	1	1	152	1097
646614	21	nonface.bmp	right	199.84	2847.79	599.52	383.06	399.68	0.75676	0.75676	16.75	16.6201	16.6201	0.75005	0	383.06	0.27419	36	D3	1	0	4	24	2	30	3	6	9	2	1	4.5	5	1	1	152	1097
646614	22	happy.bmp	left	999.501	2981.14	1998.51	-1	-1	1	1	0	0	0	0.88324	0	1000	1	5	D2	0	0	4	24	2	30	3	6	9	2	1	4.5	5	1	1	152	1097
646614	22	happy.bmp	right	233.22	2831.37	466.31	216.47	233.21	0.72414	0.72414	49.8701	0	0	1	0	216.47	0.0782	36	D3	0	0	4	24	2	30	3	6	9	2	1	4.5	5	1	1	152	1097
646614	23	angry.bmp	left	999.093	2981.24	1998.46	-1	-1	1	1	0	0	0	1	0	1000	1	5	D2	1	0	4	24	2	30	3	6	9	2	1	4.5	5	1	1	152	1097
646614	23	fearful.bmp	right	233.21	2864.39	499.67	249.83	266.45	0.74194	0.74194	66.6101	0	0	1	0	249.83	0.11745	36	D3	1	0	4	24	2	30	3	6	9	2	1	4.5	5	1	1	152	1097
646614	24	happy.bmp	right	1015.87	2964.49	1382.2	349.707	366.342	1	1	0	0	0	1	0	349.707	0.23495	5	D2	0	0	4	24	2	30	3	6	9	2	1	4.5	5	1	1	152	1097
646614	24	nonface.bmp	right	183.21	2847.77	616.14	416.3	432.92	0.84211	0.84211	16.6301	16.6301	16.6301	1	0	416.3	0.31329	36	D3	0	0	4	24	2	30	3	6	9	2	1	4.5	5	1	1	152	1097
653361	1	angry.bmp	left	1015.81	2964.21	1299	266.44	283.06	1	1	0	0	0	1	0	266.44	0.13699	7	D1	1	0	0	37	5	#NULL!	#NULL!	5	9	1	2	4	#NULL!	1	#NULL!	210	#NULL!
653361	2	happy.bmp	right	1015.82	2964.8	1315.66	283.1	299.71	0.825	0.825	99.96	199.87	99.96	1	0	283.1	0.15659	7	D1	0	0	0	37	5	#NULL!	#NULL!	5	9	1	2	4	#NULL!	1	#NULL!	210	#NULL!
653361	3	nonface.bmp	right	999.18	2982.2	1282.25	266.44	283.06	1	1	0	33.24	0	1	0	266.44	0.13699	7	D1	1	0	0	37	5	#NULL!	#NULL!	5	9	1	2	4	#NULL!	1	#NULL!	210	#NULL!
653361	4	angry.bmp	left	997.87	2980.78	1981.59	-1	-1	0.26667	0.26667	1233.6	1166.99	1166.99	1	0	-1	-1	7	D1	0	0	0	37	5	#NULL!	#NULL!	5	9	1	2	4	#NULL!	1	#NULL!	210	#NULL!
653361	5	happy.bmp	left	999.14	2981.28	1415.43	399.66	416.41	0.45349	0.45349	766.07	766.07	766.07	1	0	-1	-1	7	D1	1	0	0	37	5	#NULL!	#NULL!	5	9	1	2	4	#NULL!	1	#NULL!	210	#NULL!
653361	6	nonface.bmp	right	999.19	2981.1	1632.09	616.28	632.9	1	1	0	0	0	0.89792	0	616.28	0.54856	7	D1	0	0	0	37	5	#NULL!	#NULL!	5	9	1	2	4	#NULL!	1	#NULL!	210	#NULL!
653361	7	nonface.bmp	left	999.19	2980.93	1998.4	-1	-1	0.13223	0.13223	1732	999.26	999.26	0	0	-1	-1	7	D1	1	0	0	37	5	#NULL!	#NULL!	5	9	1	2	4	#NULL!	1	#NULL!	210	#NULL!
653361	8	fearful.bmp	right	981.35	2997.05	1980.62	-1	-1	0	0	1980.62	1980.62	1980.62	0	0	-1	-1	7	D1	0	0	0	37	5	#NULL!	#NULL!	5	9	1	2	4	#NULL!	1	#NULL!	210	#NULL!
653361	9	nonface.bmp	right	999.26	2981.45	1998.46	-1	-1	0.39669	0.39669	1115.8	1132.43	1115.8	0.41666	0	-1	-1	7	D1	1	0	0	37	5	#NULL!	#NULL!	5	9	1	2	4	#NULL!	1	#NULL!	210	#NULL!
653361	10	fearful.bmp	right	999.22	2980.94	1315.67	299.82	316.43	0.925	0.925	49.98	1149.07	49.98	1	0	299.82	0.17626	7	D1	0	0	0	37	5	#NULL!	#NULL!	5	9	1	2	4	#NULL!	1	#NULL!	210	#NULL!
653361	11	fearful.bmp	left	965.95	3014.24	1965.23	-1	-1	0.34454	0.34454	1115.89	1115.89	1115.89	0.41527	0	-1	-1	7	D1	1	0	0	37	5	#NULL!	#NULL!	5	9	1	2	4	#NULL!	1	#NULL!	210	#NULL!
653361	12	happy.bmp	left	982.58	2997.59	1282.28	283.07	299.82	0.96154	0.96154	50.03	50.03	50.03	1	0	283.07	0.15655	7	D1	0	0	0	37	5	#NULL!	#NULL!	5	9	1	2	4	#NULL!	1	#NULL!	210	#NULL!
653361	13	fearful.bmp	right	999.15	2980.89	1648.55	632.75	649.5	0.89	0.89	83.3599	166.48	83.3599	1	0	632.75	0.56794	7	D1	1	0	0	37	5	#NULL!	#NULL!	5	9	1	2	4	#NULL!	1	#NULL!	210	#NULL!
653361	14	fearful.bmp	left	999.2	2982.21	1998.41	-1	-1	0.95868	0.95868	49.8801	66.6101	33.3599	0.55834	0	-1	-1	7	D1	0	0	0	37	5	#NULL!	#NULL!	5	9	1	2	4	#NULL!	1	#NULL!	210	#NULL!
687419	1	nonface.bmp	right	1082.55	2897.68	2081.77	-1	-1	0.57937	0.57937	616.29	1465.48	599.54	0.56798	0	-1	-1	5	D1	1	0	0	37	5	#NULL!	#NULL!	6	9	1	2	4	#NULL!	1	#NULL!	157	#NULL!
687419	2	happy.bmp	right	1049.22	2931.08	2048.45	-1	-1	0.58871	0.58871	116.61	2048.45	116.61	1	0	1000	1	5	D1	0	0	0	37	5	#NULL!	#NULL!	6	9	1	2	4	#NULL!	1	#NULL!	157	#NULL!
687419	3	nonface.bmp	left	982.53	2997.75	1965.9	-1	-1	0.27731	0.27731	1216.46	1965.9	1216.46	1	0	-1	-1	5	D1	1	0	0	37	5	#NULL!	#NULL!	6	9	1	2	4	#NULL!	1	#NULL!	157	#NULL!
687419	4	nonface.bmp	left	999.23	2981.03	1998.45	-1	-1	0.28099	0.28099	549.67	1582.14	432.98	0.71666	1	-1	-1	5	D1	0	0	0	37	5	#NULL!	#NULL!	6	9	1	2	4	#NULL!	1	#NULL!	157	#NULL!
687419	5	angry.bmp	right	998.77	2982.13	1997.98	-1	-1	0.07438	0.07438	1081.99	1997.98	1081.99	1	0	-1	-1	5	D1	1	0	0	37	5	#NULL!	#NULL!	6	9	1	2	4	#NULL!	1	#NULL!	157	#NULL!
687419	6	fearful.bmp	left	1015.3	2965.13	2014.52	-1	-1	0	0	2014.52	2014.52	2014.52	1	0	-1	-1	5	D1	0	0	0	37	5	#NULL!	#NULL!	6	9	1	2	4	#NULL!	1	#NULL!	157	#NULL!
687419	7	nonface.bmp	right	998.28	2980.95	1997.45	-1	-1	0.16529	0.16529	1099.15	1099.15	1099.15	1	0	-1	-1	5	D1	1	0	0	37	5	#NULL!	#NULL!	6	9	1	2	4	#NULL!	1	#NULL!	157	#NULL!
687419	8	happy.bmp	left	999.2	2981.03	1998.4	-1	-1	0.52893	0.52893	899.26	899.26	899.26	1	0	-1	-1	5	D1	0	0	0	37	5	#NULL!	#NULL!	6	9	1	2	4	#NULL!	1	#NULL!	157	#NULL!
687419	9	happy.bmp	left	982.59	2997.59	1981.79	-1	-1	0.625	0.625	749.42	865.97	749.42	1	0	-1	-1	5	D1	1	0	0	37	5	#NULL!	#NULL!	6	9	1	2	4	#NULL!	1	#NULL!	157	#NULL!
687419	10	angry.bmp	right	1049.17	2931.5	2048.42	-1	-1	0.31452	0.31452	666.13	1532.14	649.39	0.83741	1	-1	-1	5	D1	0	0	0	37	5	#NULL!	#NULL!	6	9	1	2	4	#NULL!	1	#NULL!	157	#NULL!
687419	11	fearful.bmp	right	982.53	2997.77	1981.8	-1	-1	0	0	1981.8	1881.84	1881.84	0	0	-1	-1	5	D1	1	0	0	37	5	#NULL!	#NULL!	6	9	1	2	4	#NULL!	1	#NULL!	157	#NULL!
687419	12	fearful.bmp	left	965.72	3014.09	1965.09	-1	-1	0	0	1965.09	1965.09	1965.09	0	0	-1	-1	5	D1	0	0	0	37	5	#NULL!	#NULL!	6	9	1	2	4	#NULL!	1	#NULL!	157	#NULL!
687419	13	angry.bmp	right	965.22	3014.5	1964.62	-1	-1	0	0	1964.62	1964.62	1964.62	1	0	-1	-1	5	D1	1	0	0	37	5	#NULL!	#NULL!	6	9	1	2	4	#NULL!	1	#NULL!	157	#NULL!
687419	14	nonface.bmp	right	1015.67	2964.18	1914.91	882.62	899.12	0.12069	0.12069	982.15	1265.51	982.15	1	0	-1	-1	5	D1	0	0	0	37	5	#NULL!	#NULL!	6	9	1	2	4	#NULL!	1	#NULL!	157	#NULL!
687419	15	fearful.bmp	left	998.94	2980.6	1998.16	-1	-1	0.23967	0.23967	799.56	1998.16	799.56	1	0	-1	-1	5	D1	1	0	0	37	5	#NULL!	#NULL!	6	9	1	2	4	#NULL!	1	#NULL!	157	#NULL!
687419	16	happy.bmp	left	999.65	2980.95	1815.48	799.01	815.75	0.30909	0.30909	250	1815.48	250	1	0	-1	-1	5	D1	0	0	0	37	5	#NULL!	#NULL!	6	9	1	2	4	#NULL!	1	#NULL!	157	#NULL!
687419	17	nonface.bmp	left	966.35	3014.61	1965.54	-1	-1	0.02521	0.02521	1882.17	1765.06	1765.06	1	0	-1	-1	5	D1	1	0	0	37	5	#NULL!	#NULL!	6	9	1	2	4	#NULL!	1	#NULL!	157	#NULL!
687419	18	fearful.bmp	right	999.5	2980.43	1998.46	-1	-1	0.35537	0.35537	482.88	1998.46	482.88	0.96669	1	-1	-1	5	D1	0	0	0	37	5	#NULL!	#NULL!	6	9	1	2	4	#NULL!	1	#NULL!	157	#NULL!
687419	19	happy.bmp	right	982.28	2998.13	1981.77	-1	-1	0.54167	0.54167	666.44	1981.77	666.44	0.89102	0	-1	-1	5	D1	1	0	0	37	5	#NULL!	#NULL!	6	9	1	2	4	#NULL!	1	#NULL!	157	#NULL!
687419	20	angry.bmp	left	999.23	2980.58	1998.46	-1	-1	0.71901	0.71901	316.8	1548.77	316.8	1	0	-1	-1	5	D1	0	0	0	37	5	#NULL!	#NULL!	6	9	1	2	4	#NULL!	1	#NULL!	157	#NULL!
687419	21	fearful.bmp	right	965.73	3014.17	1965.11	-1	-1	0.48739	0.48739	515.91	1366.2	499.67	1	0	-1	-1	5	D1	1	0	0	37	5	#NULL!	#NULL!	6	9	1	2	4	#NULL!	1	#NULL!	157	#NULL!
687419	22	angry.bmp	left	982	2998.04	1981.43	-1	-1	0.25833	0.25833	366.15	1981.43	366.15	1	0	-1	-1	5	D1	0	0	0	37	5	#NULL!	#NULL!	6	9	1	2	4	#NULL!	1	#NULL!	157	#NULL!
687419	23	angry.bmp	left	982.52	2997.9	1981.61	-1	-1	0.091667	0.091667	1232.35	832.58	832.58	1	0	-1	-1	5	D1	1	0	0	37	5	#NULL!	#NULL!	6	9	1	2	4	#NULL!	1	#NULL!	157	#NULL!
687419	24	happy.bmp	right	982.06	2997.97	1365.4	366.58	382.82	0.36145	0.36145	316.87	1365.4	316.87	0.87809	0	-1	-1	5	D1	0	0	0	37	5	#NULL!	#NULL!	6	9	1	2	4	#NULL!	1	#NULL!	157	#NULL!
700242	1	fearful.bmp	left	1049.2	2931	1448.87	383.05	399.68	1	1	0	0	0	1	0	383.05	0.27418	12	D1	1	0	0	37	2	31	1	6	9	1	1	5	4	1	1	372	1132
700242	1	fearful.bmp	right	233.21	2847.67	682.74	432.91	449.66	1	1	0	0	0	1	0	432.91	0.33284	36	D3	1	0	0	37	2	31	1	6	9	1	1	5	4	1	1	372	1132
700242	2	happy.bmp	right	999.2	2981.1	1998.35	-1	-1	0.83471	0.83471	333.03	333.03	333.03	1	0	-1	-1	12	D1	0	0	0	37	2	31	1	6	9	1	1	5	4	1	1	372	1132
700242	2	nonface.bmp	left	216.45	2847.55	949.18	715.98	732.72	1	1	0	0	0	1	0	715.98	0.66586	36	D3	0	0	0	37	2	31	1	6	9	1	1	5	4	1	1	372	1132
700242	3	angry.bmp	left	999.79	2979.95	1998.52	-1	-1	0.016529	0.016529	1965.16	1998.52	1965.16	1	0	-1	-1	12	D1	1	0	0	37	2	31	1	6	9	1	1	5	4	1	1	372	1132
700242	3	fearful.bmp	left	216.48	2815.83	599.52	366.3	382.92	1	1	0	0	0	1	0	366.3	0.25447	36	D3	1	0	0	37	2	31	1	6	9	1	1	5	4	1	1	372	1132
700242	4	nonface.bmp	right	1000.42	2979.92	1998.5	-1	-1	0.27273	0.27273	1465.6	1465.6	1465.6	1	0	-1	-1	12	D1	0	0	0	37	2	31	1	6	9	1	1	5	4	1	1	372	1132
700242	4	angry.bmp	left	149.86	2831.14	1133.24	-1	-1	0	0	1133.24	1133.24	1133.24	0	0	-1	-1	36	D3	0	0	0	37	2	31	1	6	9	1	1	5	4	1	1	372	1132
700242	5	happy.bmp	left	1015.8	2964.42	2015.12	-1	-1	0.54918	0.54918	749.5	749.5	749.5	0.60325	0	-1	-1	12	D1	1	0	0	37	2	31	1	6	9	1	1	5	4	1	1	372	1132
700242	5	nonface.bmp	right	216.46	2847.72	1200.92	-1	-1	0	0	1200.92	951.22	951.22	1	0	-1	-1	36	D3	1	0	0	37	2	31	1	6	9	1	1	5	4	1	1	372	1132
700242	6	fearful.bmp	right	999.19	2983.02	1215.64	199.83	216.45	1	1	0	0	0	1	0	199.83	0.058623	12	D1	0	0	0	37	2	31	1	6	9	1	1	5	4	1	1	372	1132
700242	6	angry.bmp	left	199.83	2847.72	549.52	333.06	349.68	1	1	0	0	0	1	0	333.06	0.21536	36	D3	0	0	0	37	2	31	1	6	9	1	1	5	4	1	1	372	1132
700242	7	angry.bmp	right	999.28	2982.38	1998.56	-1	-1	0.29752	0.29752	1415.67	1548.89	1415.67	1	0	-1	-1	12	D1	1	0	0	37	2	31	1	6	9	1	1	5	4	1	1	372	1132
700242	7	happy.bmp	right	216.45	2831.02	466.28	233.08	249.7	1	1	0	0	0	1	0	233.08	0.097741	36	D3	1	0	0	37	2	31	1	6	9	1	1	5	4	1	1	372	1132
700242	8	happy.bmp	right	216.57	2864.45	1216.36	-1	-1	0	0	1216.36	1216.36	1216.36	1	0	-1	-1	36	D3	0	0	0	37	2	31	1	6	9	1	1	5	4	1	1	372	1132
700242	9	angry.bmp	right	233.22	2847.7	532.9	283.07	299.7	1	1	0	0	0	1	0	283.07	0.15655	36	D3	1	0	0	37	2	31	1	6	9	1	1	5	4	1	1	372	1132
700242	10	happy.bmp	left	216.46	2864.38	599.53	366.45	383.07	1	1	0	0	0	1	0	366.45	0.25465	36	D3	0	0	0	37	2	31	1	6	9	1	1	5	4	1	1	372	1132
700242	11	angry.bmp	right	216.47	2864.19	499.67	266.45	283.07	1	1	0	0	0	1	0	266.45	0.137	36	D3	1	0	0	37	2	31	1	6	9	1	1	5	4	1	1	372	1132
700242	12	angry.bmp	left	197.96	2864.35	1197.16	-1	-1	0	0	1197.16	1197.16	1197.16	0	0	-1	-1	36	D3	0	0	0	37	2	31	1	6	9	1	1	5	4	1	1	372	1132
700242	13	happy.bmp	left	218.33	2847.73	1215.75	-1	-1	0	0	1215.75	1215.75	1215.75	0	0	-1	-1	36	D3	1	0	0	37	2	31	1	6	9	1	1	5	4	1	1	372	1132
700242	14	happy.bmp	left	232.42	2814.78	1231.61	-1	-1	0	0	1231.61	1231.61	1231.61	0	0	-1	-1	36	D3	0	0	0	37	2	31	1	6	9	1	1	5	4	1	1	372	1132
700242	15	fearful.bmp	left	199.84	2864.4	466.3	249.84	266.46	1	1	0	0	0	1	0	249.84	0.11746	36	D3	1	0	0	37	2	31	1	6	9	1	1	5	4	1	1	372	1132
700242	16	nonface.bmp	left	199.84	2748.04	682.75	466.29	483.04	1	1	0	0	0	1	0	466.29	0.37211	36	D3	0	0	0	37	2	31	1	6	9	1	1	5	4	1	1	372	1132
700242	17	fearful.bmp	left	216.46	2814.49	549.52	316.44	333.06	1	1	0	0	0	1	0	316.44	0.19581	36	D3	1	0	0	37	2	31	1	6	9	1	1	5	4	1	1	372	1132
700242	18	nonface.bmp	right	199.82	2831.7	466.28	249.83	266.46	1	1	0	0	0	1	0	249.83	0.11745	36	D3	0	0	0	37	2	31	1	6	9	1	1	5	4	1	1	372	1132
700242	19	nonface.bmp	right	199.85	2864.36	699.37	482.9	499.53	1	1	0	0	0	1	0	482.9	0.39165	36	D3	1	0	0	37	2	31	1	6	9	1	1	5	4	1	1	372	1132
700242	20	angry.bmp	right	199.88	2847.72	716.09	499.63	516.28	0	0	716.09	666.1	666.1	1	0	-1	-1	36	D3	0	0	0	37	2	31	1	6	9	1	1	5	4	1	1	372	1132
700242	21	happy.bmp	right	233.08	2831.01	765.97	516.15	532.89	0.06383	0.06383	366.29	765.97	366.29	1	0	-1	-1	36	D3	1	0	0	37	2	31	1	6	9	1	1	5	4	1	1	372	1132
700242	22	fearful.bmp	right	216.58	2847.68	666.11	432.91	449.66	1	1	0	0	0	1	0	432.91	0.33284	36	D3	0	0	0	37	2	31	1	6	9	1	1	5	4	1	1	372	1132
700242	23	nonface.bmp	left	216.46	2814.45	649.37	416.29	433.03	1	1	0	0	0	1	0	416.29	0.31328	36	D3	1	0	0	37	2	31	1	6	9	1	1	5	4	1	1	372	1132
700242	24	fearful.bmp	right	216.46	2830.94	433.05	199.84	216.46	1	1	0	0	0	1	0	199.84	0.058635	36	D3	0	0	0	37	2	31	1	6	9	1	1	5	4	1	1	372	1132
706824	1	fearful.bmp	left	1049.2	2930.96	1582.09	516.27	532.89	1	1	0	0	0	1	0	516.27	0.43091	7	D2	1	0	6	36	5	#NULL!	#NULL!	7	9	1	2	5	#NULL!	1	#NULL!	226	#NULL!
706824	2	nonface.bmp	right	1015.81	2964.34	1398.88	366.45	383.06	1	1	0	0	0	1	0	366.45	0.25465	7	D2	0	0	6	36	5	#NULL!	#NULL!	7	9	1	2	5	#NULL!	1	#NULL!	226	#NULL!
706824	3	happy.bmp	right	999.21	2980.93	1265.66	249.83	266.45	1	1	0	0	0	1	0	249.83	0.11745	7	D2	1	0	6	36	5	#NULL!	#NULL!	7	9	1	2	5	#NULL!	1	#NULL!	226	#NULL!
706824	4	happy.bmp	left	999.24	2981.23	1999.04	-1	-1	0.041322	0.041322	1083.07	1999.04	1083.07	0	0	-1	-1	7	D2	0	0	6	36	5	#NULL!	#NULL!	7	9	1	2	5	#NULL!	1	#NULL!	226	#NULL!
706824	5	nonface.bmp	left	999.18	2980.95	1448.85	433.05	449.67	1	1	0	0	0	1	0	433.05	0.333	7	D2	1	0	6	36	5	#NULL!	#NULL!	7	9	1	2	5	#NULL!	1	#NULL!	226	#NULL!
706824	6	fearful.bmp	left	1032.44	2947.95	1298.89	249.7	266.45	0.8481	0.8481	199.85	199.85	199.85	0.79485	0	249.7	0.11729	7	D2	0	0	6	36	5	#NULL!	#NULL!	7	9	1	2	5	#NULL!	1	#NULL!	226	#NULL!
706824	7	fearful.bmp	right	965.96	3014.58	1965.27	-1	-1	0	0	1965.27	1965.27	1965.27	1	0	-1	-1	7	D2	1	0	6	36	5	#NULL!	#NULL!	7	9	1	2	5	#NULL!	1	#NULL!	226	#NULL!
706824	8	nonface.bmp	right	998.85	2980.73	1448.21	432.62	449.17	0.011364	0.011364	1148.51	1148.51	1148.51	1	0	-1	-1	7	D2	0	0	6	36	5	#NULL!	#NULL!	7	9	1	2	5	#NULL!	1	#NULL!	226	#NULL!
706824	9	happy.bmp	right	982.72	2998.11	1982.31	-1	-1	0.016667	0.016667	1948.93	1948.93	1948.93	0	0	-1	-1	7	D2	1	0	6	36	5	#NULL!	#NULL!	7	9	1	2	5	#NULL!	1	#NULL!	226	#NULL!
706824	10	angry.bmp	left	982.41	2997.89	1781.93	782.67	799.22	0.055556	0.055556	1082.78	1082.78	1082.78	1	0	-1	-1	7	D2	0	0	6	36	5	#NULL!	#NULL!	7	9	1	2	5	#NULL!	1	#NULL!	226	#NULL!
706824	11	fearful.bmp	left	1065.88	2915.11	2065.06	-1	-1	0.048	0.048	1265.72	2065.06	1265.72	0	0	-1	-1	7	D2	1	0	6	36	5	#NULL!	#NULL!	7	9	1	2	5	#NULL!	1	#NULL!	226	#NULL!
706824	12	fearful.bmp	right	965.87	3014.27	1965.15	-1	-1	0	0	1965.15	1965.15	1965.15	1	0	-1	-1	7	D2	0	0	6	36	5	#NULL!	#NULL!	7	9	1	2	5	#NULL!	1	#NULL!	226	#NULL!
706824	13	happy.bmp	left	1031.98	2947.78	2031.18	-1	-1	0.01626	0.01626	1881.31	2031.18	1881.31	0	0	-1	-1	7	D2	1	0	6	36	5	#NULL!	#NULL!	7	9	1	2	5	#NULL!	1	#NULL!	226	#NULL!
706824	14	angry.bmp	left	949.32	3031.12	1948.89	-1	-1	0.042373	0.042373	1249.37	1948.89	1249.37	1	0	-1	-1	7	D2	0	0	6	36	5	#NULL!	#NULL!	7	9	1	2	5	#NULL!	1	#NULL!	226	#NULL!
706824	15	fearful.bmp	right	982.49	2998.23	1981.85	-1	-1	0.275	0.275	699.39	732.64	699.39	0.31949	1	-1	-1	7	D2	1	0	6	36	5	#NULL!	#NULL!	7	9	1	2	5	#NULL!	1	#NULL!	226	#NULL!
706824	16	angry.bmp	right	882.72	3098.09	1882.29	-1	-1	0.070175	0.070175	1749.07	1749.07	1749.07	1	0	-1	-1	7	D2	0	0	6	36	5	#NULL!	#NULL!	7	9	1	2	5	#NULL!	1	#NULL!	226	#NULL!
706824	17	nonface.bmp	right	981.49	2997.64	1980.7	-1	-1	0	0	1980.7	1980.7	1980.7	0	0	-1	-1	7	D2	1	0	6	36	5	#NULL!	#NULL!	7	9	1	2	5	#NULL!	1	#NULL!	226	#NULL!
706824	18	angry.bmp	right	982.6	2998.12	1981.76	-1	-1	0	0	1981.76	1981.76	1981.76	0	0	-1	-1	7	D2	0	0	6	36	5	#NULL!	#NULL!	7	9	1	2	5	#NULL!	1	#NULL!	226	#NULL!
706824	19	nonface.bmp	left	982.66	2997.98	1981.71	-1	-1	0	0	1981.71	1715.33	1715.33	1	0	-1	-1	7	D2	1	0	6	36	5	#NULL!	#NULL!	7	9	1	2	5	#NULL!	1	#NULL!	226	#NULL!
706824	20	happy.bmp	left	965.98	3014.4	1965.14	-1	-1	0.07563	0.07563	1665.36	1631.98	1631.98	1	0	-1	-1	7	D2	0	0	6	36	5	#NULL!	#NULL!	7	9	1	2	5	#NULL!	1	#NULL!	226	#NULL!
706824	21	angry.bmp	right	949.36	3031	1949	-1	-1	0	0	1949	1949	1949	0	0	-1	-1	7	D2	1	0	6	36	5	#NULL!	#NULL!	7	9	1	2	5	#NULL!	1	#NULL!	226	#NULL!
706824	22	angry.bmp	left	966.08	3014.32	1965.55	-1	-1	0.10084	0.10084	1765.61	1965.55	1765.61	0	0	-1	-1	7	D2	0	0	6	36	5	#NULL!	#NULL!	7	9	1	2	5	#NULL!	1	#NULL!	226	#NULL!
706824	23	nonface.bmp	left	999.1	2981.04	1998.56	-1	-1	0.0082645	0.0082645	1415.49	965.73	965.73	0.34181	0	-1	-1	7	D2	1	0	6	36	5	#NULL!	#NULL!	7	9	1	2	5	#NULL!	1	#NULL!	226	#NULL!
706824	24	happy.bmp	right	982.72	2997.68	1982.07	-1	-1	0.016667	0.016667	1482.45	1982.07	1482.45	0	0	-1	-1	7	D2	0	0	6	36	5	#NULL!	#NULL!	7	9	1	2	5	#NULL!	1	#NULL!	226	#NULL!
729180	1	happy.bmp	left	1049.28	2931.31	2048.57	-1	-1	0	0	2048.57	2048.57	2048.57	0	0	-1	-1	12	D1	1	0	0	47	5	#NULL!	#NULL!	6	9	1	1	5	#NULL!	1	#NULL!	361	#NULL!
729180	2	nonface.bmp	right	999.289	2981.2	1998.61	-1	-1	0	0	1998.61	1998.61	1998.61	0	0	-1	-1	12	D1	0	0	0	47	5	#NULL!	#NULL!	6	9	1	1	5	#NULL!	1	#NULL!	361	#NULL!
729180	3	angry.bmp	left	1015.9	2964.57	2015.18	-1	-1	0	0	2015.18	2015.18	2015.18	1	0	-1	-1	12	D1	1	0	0	47	5	#NULL!	#NULL!	6	9	1	1	5	#NULL!	1	#NULL!	361	#NULL!
729180	4	fearful.bmp	right	999.261	2981.16	1998.53	-1	-1	0	0	1998.53	1998.53	1998.53	0	0	-1	-1	12	D1	0	0	0	47	5	#NULL!	#NULL!	6	9	1	1	5	#NULL!	1	#NULL!	361	#NULL!
729180	5	nonface.bmp	right	999.631	2980.94	1465.72	449.425	466.049	0.033708	0.033708	1415.77	1415.77	1415.77	1	0	-1	-1	12	D1	1	0	0	47	5	#NULL!	#NULL!	6	9	1	1	5	#NULL!	1	#NULL!	361	#NULL!
729180	6	fearful.bmp	left	999.31	2981.25	1215.79	199.857	216.602	1	1	0	0	0	1	0	199.857	0.058655	12	D1	0	0	0	47	5	#NULL!	#NULL!	6	9	1	1	5	#NULL!	1	#NULL!	361	#NULL!
729180	7	happy.bmp	right	999.305	2981.13	1415.65	399.598	416.346	0.83721	0.83721	166.533	183.156	166.533	1	0	399.598	0.29364	12	D1	1	0	0	47	5	#NULL!	#NULL!	6	9	1	1	5	#NULL!	1	#NULL!	361	#NULL!
729180	8	fearful.bmp	left	999.292	2981.06	1299.14	283.087	532.925	0.81013	0.81013	249.836	249.836	249.836	1	0	-1	-1	12	D1	0	0	0	47	5	#NULL!	#NULL!	6	9	1	1	5	#NULL!	1	#NULL!	361	#NULL!
729180	9	happy.bmp	right	999.288	2981.1	1998.57	-1	-1	0.91736	0.91736	166.527	166.527	166.527	0.84997	0	1000	1	12	D1	1	0	0	47	5	#NULL!	#NULL!	6	9	1	1	5	#NULL!	1	#NULL!	361	#NULL!
729180	10	fearful.bmp	right	999.294	2980.98	1332.4	316.479	333.105	1	1	0	0	0	1	0	316.479	0.19586	12	D1	0	0	0	47	5	#NULL!	#NULL!	6	9	1	1	5	#NULL!	1	#NULL!	361	#NULL!
729180	11	nonface.bmp	left	999.292	2981.13	1449.01	432.965	449.588	0.89773	0.89773	149.9	149.9	149.9	1	0	432.965	0.3329	12	D1	1	0	0	47	5	#NULL!	#NULL!	6	9	1	1	5	#NULL!	1	#NULL!	361	#NULL!
729180	12	happy.bmp	left	1015.94	2964.5	1465.54	432.974	449.721	0.93258	0.93258	16.75	16.75	16.75	1	0	432.974	0.33291	12	D1	0	0	0	47	5	#NULL!	#NULL!	6	9	1	1	5	#NULL!	1	#NULL!	361	#NULL!
729180	13	nonface.bmp	left	999.291	2981.16	1232.52	216.481	233.103	1	1	0	0	0	1	0	216.481	0.078213	12	D1	1	0	0	47	5	#NULL!	#NULL!	6	9	1	1	5	#NULL!	1	#NULL!	361	#NULL!
729180	14	happy.bmp	right	999.295	2981.11	1299.14	283.226	299.851	0.96203	0.96203	50.046	50.046	50.046	1	0	283.226	0.15674	12	D1	0	0	0	47	5	#NULL!	#NULL!	6	9	1	1	5	#NULL!	1	#NULL!	361	#NULL!
729180	15	nonface.bmp	left	999.286	2981.4	1998.59	-1	-1	1	1	0	0	0	1	0	1000	1	12	D1	1	0	0	47	5	#NULL!	#NULL!	6	9	1	1	5	#NULL!	1	#NULL!	361	#NULL!
729180	16	fearful.bmp	right	999.291	2981.25	1382.38	366.344	382.968	0.86905	0.86905	183.204	183.204	183.204	1	0	366.344	0.25452	12	D1	0	0	0	47	5	#NULL!	#NULL!	6	9	1	1	5	#NULL!	1	#NULL!	361	#NULL!
729180	17	happy.bmp	left	999.251	2981.18	1398.97	383.094	399.719	0.84706	0.84706	216.461	199.839	199.839	1	0	383.094	0.27423	12	D1	1	0	0	47	5	#NULL!	#NULL!	6	9	1	1	5	#NULL!	1	#NULL!	361	#NULL!
729180	18	fearful.bmp	left	1001.14	2982.33	1998.54	-1	-1	0.2562	0.2562	1348.96	1315.59	1315.59	1	0	-1	-1	12	D1	0	0	0	47	5	#NULL!	#NULL!	6	9	1	1	5	#NULL!	1	#NULL!	361	#NULL!
729180	19	angry.bmp	right	999.288	2981.14	1232.52	216.478	233.102	0.84	0.84	183.1	16.622	16.622	1	0	216.478	0.078209	12	D1	1	0	0	47	5	#NULL!	#NULL!	6	9	1	1	5	#NULL!	1	#NULL!	361	#NULL!
729180	20	angry.bmp	right	999.259	2981.2	1448.98	433.094	732.804	0.59091	0.59091	233.211	149.993	149.993	1	0	433.094	0.33305	12	D1	0	0	0	47	5	#NULL!	#NULL!	6	9	1	1	5	#NULL!	1	#NULL!	361	#NULL!
729180	21	angry.bmp	left	999.266	2981.41	1998.56	-1	-1	0.8843	0.8843	233.231	233.231	233.231	0.96667	1	-1	-1	12	D1	1	0	0	47	5	#NULL!	#NULL!	6	9	1	1	5	#NULL!	1	#NULL!	361	#NULL!
729180	22	angry.bmp	left	999.316	2982.89	1998.52	-1	-1	0.22314	0.22314	1565.43	915.893	915.893	0.50837	1	-1	-1	12	D1	0	0	0	47	5	#NULL!	#NULL!	6	9	1	1	5	#NULL!	1	#NULL!	361	#NULL!
729180	23	angry.bmp	right	999.324	2981.18	1998.64	-1	-1	0.099174	0.099174	1798.77	1365.74	1365.74	0	0	-1	-1	12	D1	1	0	0	47	5	#NULL!	#NULL!	6	9	1	1	5	#NULL!	1	#NULL!	361	#NULL!
729180	24	nonface.bmp	right	999.275	2981	1299.11	283.074	299.697	0.94937	0.94937	49.991	166.596	49.991	1	0	283.074	0.15656	12	D1	0	0	0	47	5	#NULL!	#NULL!	6	9	1	1	5	#NULL!	1	#NULL!	361	#NULL!
752285	1	angry.bmp	right	1065.96	2914.59	1282.43	199.85	216.6	1	1	0	0	0	1	0	199.85	0.058647	5	D1	1	1	0	36	7	26	4	7	9	1	1	4.9	4.5	1	1	146	1124
752285	1	nonface.bmp	right	216.58	2830.94	1215.77	-1	-1	0.89189	0.89189	116.65	116.65	116.65	1	0	1000	1	36	D3	1	1	0	36	7	26	4	7	9	1	1	4.9	4.5	1	1	146	1124
752285	2	fearful.bmp	left	1015.91	2964.61	1265.75	233.225	249.849	1	1	0	0	0	1	0	233.225	0.097912	5	D1	0	1	0	36	7	26	4	7	9	1	1	4.9	4.5	1	1	146	1124
752285	2	fearful.bmp	right	199.84	2847.73	716.12	499.66	516.28	1	1	0	0	0	1	0	499.66	0.41136	36	D3	0	1	0	36	7	26	4	7	9	1	1	4.9	4.5	1	1	146	1124
752285	3	nonface.bmp	left	999.155	2981.19	1465.48	449.702	466.327	1	1	0	0	0	1	0	449.702	0.35259	5	D1	1	1	0	36	7	26	4	7	9	1	1	4.9	4.5	1	1	146	1124
752285	3	nonface.bmp	left	199.84	2831.09	965.81	749.35	766.09	1	1	0	0	0	1	0	749.35	0.70512	36	D3	1	1	0	36	7	26	4	7	9	1	1	4.9	4.5	1	1	146	1124
752285	4	nonface.bmp	right	999.263	2981.01	1382.34	366.331	383.079	1	1	0	0	0	1	0	366.331	0.25451	5	D1	0	1	0	36	7	26	4	7	9	1	1	4.9	4.5	1	1	146	1124
752285	4	happy.bmp	left	216.46	2847.58	433.04	199.83	216.46	1	1	0	0	0	1	0	199.83	0.058623	36	D3	0	1	0	36	7	26	4	7	9	1	1	4.9	4.5	1	1	146	1124
752285	5	nonface.bmp	right	999.291	2981.14	1215.72	199.845	216.592	1	1	0	0	0	1	0	199.845	0.058641	5	D1	1	1	0	36	7	26	4	7	9	1	1	4.9	4.5	1	1	146	1124
752285	5	happy.bmp	right	216.47	2831.1	582.77	349.67	366.41	1	1	0	0	0	1	0	349.67	0.23491	36	D3	1	1	0	36	7	26	4	7	9	1	1	4.9	4.5	1	1	146	1124
752285	6	angry.bmp	left	1015.89	2964.44	1348.97	316.341	333.089	1	1	0	0	0	1	0	316.341	0.1957	5	D1	0	1	0	36	7	26	4	7	9	1	1	4.9	4.5	1	1	146	1124
752285	6	fearful.bmp	left	216.46	2847.71	532.9	299.82	316.44	1	1	0	0	0	1	0	299.82	0.17626	36	D3	0	1	0	36	7	26	4	7	9	1	1	4.9	4.5	1	1	146	1124
752285	7	angry.bmp	left	1000.85	2981.18	2000.34	-1	-1	0	0	2000.34	734.268	734.268	0.39213	0	-1	-1	5	D1	1	1	0	36	7	26	4	7	9	1	1	4.9	4.5	1	1	146	1124
752285	7	angry.bmp	right	216.59	2830.98	1215.78	-1	-1	0.7973	0.7973	249.77	249.77	249.77	1	0	-1	-1	36	D3	1	1	0	36	7	26	4	7	9	1	1	4.9	4.5	1	1	146	1124
752285	8	angry.bmp	right	1015.89	2964.43	1232.36	199.848	216.485	1	1	0	0	0	1	0	199.848	0.058645	5	D1	0	1	0	36	7	26	4	7	9	1	1	4.9	4.5	1	1	146	1124
752285	8	fearful.bmp	right	199.84	2814.34	816.09	599.5	616.13	0.74	0.74	216.57	216.57	216.57	1	0	-1	-1	36	D3	0	1	0	36	7	26	4	7	9	1	1	4.9	4.5	1	1	146	1124
752285	9	happy.bmp	left	1015.89	2964.55	1232.38	199.864	216.611	1	1	0	0	0	1	0	199.864	0.058664	5	D1	1	1	0	36	7	26	4	7	9	1	1	4.9	4.5	1	1	146	1124
752285	9	nonface.bmp	right	216.46	2764.36	566.27	333.06	349.68	1	1	0	0	0	1	0	333.06	0.21536	36	D3	1	1	0	36	7	26	4	7	9	1	1	4.9	4.5	1	1	146	1124
752285	10	nonface.bmp	right	999.583	2981.17	1249.41	233.224	249.848	1	1	0	0	0	1	0	233.224	0.097911	5	D1	0	1	0	36	7	26	4	7	9	1	1	4.9	4.5	1	1	146	1124
752285	10	angry.bmp	right	150.28	2897.19	1148.64	-1	-1	0	0	1148.64	1148.64	1148.64	0	0	-1	-1	36	D3	0	1	0	36	7	26	4	7	9	1	1	4.9	4.5	1	1	146	1124
752285	11	angry.bmp	right	999.281	2981.19	1249.13	233.227	249.85	1	1	0	0	0	1	0	233.227	0.097914	5	D1	1	1	0	36	7	26	4	7	9	1	1	4.9	4.5	1	1	146	1124
752285	11	fearful.bmp	right	199.83	2748.12	549.52	333.01	349.77	0.55882	0.55882	249.83	249.83	249.83	1	0	-1	-1	36	D3	1	1	0	36	7	26	4	7	9	1	1	4.9	4.5	1	1	146	1124
752285	12	happy.bmp	left	1015.89	2964.47	1282.36	249.722	266.47	1	1	0	0	0	1	0	249.722	0.11732	5	D1	0	1	0	36	7	26	4	7	9	1	1	4.9	4.5	1	1	146	1124
752285	12	nonface.bmp	left	282.6	2864.32	1148.56	849.33	865.95	0.64286	0.64286	382.51	382.51	382.51	1	0	-1	-1	36	D3	0	1	0	36	7	26	4	7	9	1	1	4.9	4.5	1	1	146	1124
752285	13	angry.bmp	left	999.285	2981.1	1265.76	249.732	266.48	1	1	0	0	0	1	0	249.732	0.11733	5	D1	1	1	0	36	7	26	4	7	9	1	1	4.9	4.5	1	1	146	1124
752285	13	angry.bmp	left	216.46	2831.11	532.9	299.82	316.46	1	1	0	0	0	1	0	299.82	0.17626	36	D3	1	1	0	36	7	26	4	7	9	1	1	4.9	4.5	1	1	146	1124
752285	14	happy.bmp	right	1015.9	2964.62	1448.99	416.466	433.088	1	1	0	0	0	1	0	416.466	0.31349	5	D1	0	1	0	36	7	26	4	7	9	1	1	4.9	4.5	1	1	146	1124
752285	14	angry.bmp	left	216.46	2847.73	532.91	299.7	316.32	1	1	0	0	0	1	0	299.7	0.17612	36	D3	0	1	0	36	7	26	4	7	9	1	1	4.9	4.5	1	1	146	1124
752285	15	nonface.bmp	left	999.272	2981.12	1249.13	233.108	249.732	1	1	0	0	0	1	0	233.108	0.097774	5	D1	1	1	0	36	7	26	4	7	9	1	1	4.9	4.5	1	1	146	1124
752285	15	fearful.bmp	left	183.27	2880.78	716.14	516.21	532.82	0.090909	0.090909	383.07	383.07	383.07	1	0	-1	-1	36	D3	1	1	0	36	7	26	4	7	9	1	1	4.9	4.5	1	1	146	1124
752285	16	fearful.bmp	right	999.28	2981.22	1215.76	199.85	216.598	1	1	0	0	0	1	0	199.85	0.058647	5	D1	0	1	0	36	7	26	4	7	9	1	1	4.9	4.5	1	1	146	1124
752285	16	happy.bmp	right	216.46	2797.81	532.91	299.71	316.33	0.36364	0.36364	316.45	316.45	316.45	1	0	-1	-1	36	D3	0	1	0	36	7	26	4	7	9	1	1	4.9	4.5	1	1	146	1124
752285	17	fearful.bmp	left	999.286	2981.17	1249.14	233.103	249.725	1	1	0	0	0	1	0	233.103	0.097768	5	D1	1	1	0	36	7	26	4	7	9	1	1	4.9	4.5	1	1	146	1124
752285	17	happy.bmp	left	249.77	2831.18	549.52	283.13	299.71	0.32353	0.32353	249.76	249.76	249.76	1	0	-1	-1	36	D3	1	1	0	36	7	26	4	7	9	1	1	4.9	4.5	1	1	146	1124
752285	18	nonface.bmp	left	999.267	2981.22	1615.45	599.562	616.187	1	1	0	0	0	1	0	599.562	0.5289	5	D1	0	1	0	36	7	26	4	7	9	1	1	4.9	4.5	1	1	146	1124
752285	18	happy.bmp	left	183.23	2864.41	1182.43	-1	-1	0.30556	0.30556	383.06	383.06	383.06	0	0	-1	-1	36	D3	0	1	0	36	7	26	4	7	9	1	1	4.9	4.5	1	1	146	1124
752285	19	fearful.bmp	right	999.278	2981.08	1565.47	549.568	566.194	0.98947	0.98947	0	0	0	1	0	549.568	0.47008	5	D1	1	1	0	36	7	26	4	7	9	1	1	4.9	4.5	1	1	146	1124
752285	19	nonface.bmp	left	233.18	2847.71	699.45	449.67	466.28	0.093023	0.093023	516.31	516.31	516.31	1	0	-1	-1	36	D3	1	1	0	36	7	26	4	7	9	1	1	4.9	4.5	1	1	146	1124
752285	20	happy.bmp	right	999.271	2981.18	1232.37	216.478	233.102	1	1	0	0	0	1	0	216.478	0.078209	5	D1	0	1	0	36	7	26	4	7	9	1	1	4.9	4.5	1	1	146	1124
752285	20	angry.bmp	right	183.17	2881.09	1182.42	-1	-1	0	0	1182.42	1182.42	1182.42	0	0	-1	-1	36	D3	0	1	0	36	7	26	4	7	9	1	1	4.9	4.5	1	1	146	1124
752285	21	fearful.bmp	left	999.259	2981.18	1215.73	199.851	216.476	1	1	0	0	0	1	0	199.851	0.058648	5	D1	1	1	0	36	7	26	4	7	9	1	1	4.9	4.5	1	1	146	1124
752285	21	fearful.bmp	left	216.58	2831.14	566.3	333.1	349.68	0.85714	0.85714	83.27	83.27	83.27	1	0	333.1	0.21541	36	D3	1	1	0	36	7	26	4	7	9	1	1	4.9	4.5	1	1	146	1124
752285	22	happy.bmp	right	1015.88	2964.44	1265.72	233.098	249.722	1	1	0	0	0	1	0	233.098	0.097762	5	D1	0	1	0	36	7	26	4	7	9	1	1	4.9	4.5	1	1	146	1124
752285	22	nonface.bmp	right	249.76	2847.72	716.07	449.69	466.3	0.22727	0.22727	399.65	399.65	399.65	1	0	-1	-1	36	D3	0	1	0	36	7	26	4	7	9	1	1	4.9	4.5	1	1	146	1124
752285	23	fearful.bmp	right	999.255	2981.21	1232.36	216.48	233.103	1	1	0	0	0	1	0	216.48	0.078212	5	D1	1	1	0	36	7	26	4	7	9	1	1	4.9	4.5	1	1	146	1124
752285	23	angry.bmp	left	216.48	2864.34	932.62	699.52	716.14	0.087719	0.087719	349.74	349.74	349.74	1	0	-1	-1	36	D3	1	1	0	36	7	26	4	7	9	1	1	4.9	4.5	1	1	146	1124
752285	24	happy.bmp	left	999.261	2981.16	1598.83	582.945	599.556	0.50515	0.50515	782.794	766.157	766.157	1	0	-1	-1	5	D1	0	1	0	36	7	26	4	7	9	1	1	4.9	4.5	1	1	146	1124
752285	24	happy.bmp	right	216.57	2814.44	549.62	316.43	333.05	0.94118	0.94118	16.6201	16.6201	16.6201	1	0	316.43	0.1958	36	D3	0	1	0	36	7	26	4	7	9	1	1	4.9	4.5	1	1	146	1124
771755	1	nonface.bmp	left	1032.46	2947.74	2031.77	-1	-1	1	1	0	0	0	0.24587	0	-1	-1	5	D1	1	0	0	29	3	#NULL!	#NULL!	7	9	1	1	3	#NULL!	1	#NULL!	156	#NULL!
771755	2	nonface.bmp	right	1015.97	2964.43	2015.18	-1	-1	1	1	0	0	0	0.44623	0	-1	-1	5	D1	0	0	0	29	3	#NULL!	#NULL!	7	9	1	1	3	#NULL!	1	#NULL!	156	#NULL!
771755	3	angry.bmp	left	999.22	2981.2	1881.85	866	882.75	1	1	0	0	0	0.72571	0	866	0.84235	5	D1	1	0	0	29	3	#NULL!	#NULL!	7	9	1	1	3	#NULL!	1	#NULL!	156	#NULL!
771755	4	fearful.bmp	right	1049.22	2931.21	1665.37	599.53	616.16	1	1	0	0	0	1	0	599.53	0.52886	5	D1	0	0	0	29	3	#NULL!	#NULL!	7	9	1	1	3	#NULL!	1	#NULL!	156	#NULL!
771755	5	angry.bmp	right	999.23	2981.21	1998.45	-1	-1	1	1	0	0	0	0.16666	0	-1	-1	5	D1	1	0	0	29	3	#NULL!	#NULL!	7	9	1	1	3	#NULL!	1	#NULL!	156	#NULL!
771755	6	happy.bmp	right	999.35	2981.06	1998.57	-1	-1	1	1	0	0	0	1	0	1000	1	5	D1	0	0	0	29	3	#NULL!	#NULL!	7	9	1	1	3	#NULL!	1	#NULL!	156	#NULL!
771755	7	happy.bmp	left	999.25	2981.18	1632.16	616.29	632.91	1	1	0	0	0	0.64285	0	-1	-1	5	D1	1	0	0	29	3	#NULL!	#NULL!	7	9	1	1	3	#NULL!	1	#NULL!	156	#NULL!
771755	8	fearful.bmp	left	1032.47	2947.81	2031.83	-1	-1	1	1	0	0	0	0.68033	0	-1	-1	5	D1	0	0	0	29	3	#NULL!	#NULL!	7	9	1	1	3	#NULL!	1	#NULL!	156	#NULL!
771755	9	nonface.bmp	left	999.22	2981.05	1998.58	-1	-1	1	1	0	0	0	0.32499	0	-1	-1	5	D1	1	0	0	29	3	#NULL!	#NULL!	7	9	1	1	3	#NULL!	1	#NULL!	156	#NULL!
771755	10	happy.bmp	left	1049.24	2931.18	2048.46	-1	-1	1	1	0	0	0	0.79677	0	1000	1	5	D1	0	0	0	29	3	#NULL!	#NULL!	7	9	1	1	3	#NULL!	1	#NULL!	156	#NULL!
771755	11	nonface.bmp	right	999.25	2981.07	1598.91	582.92	599.54	1	1	0	0	0	0.6563	0	-1	-1	5	D1	1	0	0	29	3	#NULL!	#NULL!	7	9	1	1	3	#NULL!	1	#NULL!	156	#NULL!
771755	12	nonface.bmp	right	999.22	2981.19	1598.76	582.92	599.54	1	1	0	0	0	0.61461	0	-1	-1	5	D1	0	0	0	29	3	#NULL!	#NULL!	7	9	1	1	3	#NULL!	1	#NULL!	156	#NULL!
771755	13	angry.bmp	left	999.33	2981.06	1998.57	-1	-1	1	1	0	0	0	0.98331	0	1000	1	5	D1	1	0	0	29	3	#NULL!	#NULL!	7	9	1	1	3	#NULL!	1	#NULL!	156	#NULL!
771755	14	angry.bmp	right	999.23	2981.08	1698.76	682.79	699.4	1	1	0	0	0	0.82351	0	682.79	0.62681	5	D1	0	0	0	29	3	#NULL!	#NULL!	7	9	1	1	3	#NULL!	1	#NULL!	156	#NULL!
771755	15	fearful.bmp	right	1032.48	2947.83	2031.83	-1	-1	1	1	0	0	0	0.77874	0	1000	1	5	D1	1	0	0	29	3	#NULL!	#NULL!	7	9	1	1	3	#NULL!	1	#NULL!	156	#NULL!
771755	16	fearful.bmp	left	999.21	2981.18	1998.44	-1	-1	1	1	0	0	0	0.87505	0	1000	1	5	D1	0	0	0	29	3	#NULL!	#NULL!	7	9	1	1	3	#NULL!	1	#NULL!	156	#NULL!
771755	17	happy.bmp	right	999.22	2981.07	1615.5	599.54	616.16	1	1	0	0	0	0.69071	0	-1	-1	5	D1	1	0	0	29	3	#NULL!	#NULL!	7	9	1	1	3	#NULL!	1	#NULL!	156	#NULL!
771755	18	happy.bmp	left	999.35	2981.04	1998.57	-1	-1	1	1	0	0	0	0.75829	0	1000	1	5	D1	0	0	0	29	3	#NULL!	#NULL!	7	9	1	1	3	#NULL!	1	#NULL!	156	#NULL!
771755	19	happy.bmp	right	1015.84	2964.41	2015.16	-1	-1	1	1	0	0	0	0.88434	0	1000	1	5	D1	1	0	0	29	3	#NULL!	#NULL!	7	9	1	1	3	#NULL!	1	#NULL!	156	#NULL!
771755	20	angry.bmp	left	999.21	2981.04	1998.55	-1	-1	1	1	0	0	0	0.83334	0	1000	1	5	D1	0	0	0	29	3	#NULL!	#NULL!	7	9	1	1	3	#NULL!	1	#NULL!	156	#NULL!
771755	21	nonface.bmp	left	999.19	2981.15	1299.02	283.2	299.83	1	1	0	0	0	0.51289	0	-1	-1	5	D1	1	0	0	29	3	#NULL!	#NULL!	7	9	1	1	3	#NULL!	1	#NULL!	156	#NULL!
771755	22	fearful.bmp	left	999.21	2980.98	1998.4	-1	-1	1	1	0	0	0	0.69167	0	-1	-1	5	D1	0	0	0	29	3	#NULL!	#NULL!	7	9	1	1	3	#NULL!	1	#NULL!	156	#NULL!
771755	23	angry.bmp	right	999.23	2980.99	1998.55	-1	-1	1	1	0	0	0	0	0	-1	-1	5	D1	1	0	0	29	3	#NULL!	#NULL!	7	9	1	1	3	#NULL!	1	#NULL!	156	#NULL!
771755	24	fearful.bmp	right	1015.85	2964.53	2015.19	-1	-1	1	1	0	0	0	0.51239	0	-1	-1	5	D1	0	0	0	29	3	#NULL!	#NULL!	7	9	1	1	3	#NULL!	1	#NULL!	156	#NULL!
776313	1	nonface.bmp	right	1066.01	2914.49	1565.7	483.07	499.82	0.97895	0.97895	16.6301	16.74	16.6301	1	0	483.07	0.39185	7	D1	1	0	0	38	4	#NULL!	#NULL!	5	9	1	1	4.8	#NULL!	1	#NULL!	217	#NULL!
776313	2	angry.bmp	left	999.35	2981.37	1265.82	249.84	266.46	1	1	0	0	0	1	0	249.84	0.11746	7	D1	0	0	0	38	4	#NULL!	#NULL!	5	9	1	1	4.8	#NULL!	1	#NULL!	217	#NULL!
776313	3	nonface.bmp	left	1032.64	2947.97	1315.71	266.34	283.08	1	1	0	33.25	0	1	0	266.34	0.13687	7	D1	1	0	0	38	4	#NULL!	#NULL!	5	9	1	1	4.8	#NULL!	1	#NULL!	217	#NULL!
776313	4	angry.bmp	right	999.37	2981.45	1499.06	483.05	499.69	1	1	0	0	0	1	0	483.05	0.39182	7	D1	0	0	0	38	4	#NULL!	#NULL!	5	9	1	1	4.8	#NULL!	1	#NULL!	217	#NULL!
776313	5	fearful.bmp	left	999.12	2980.7	1365.43	349.57	366.45	1	1	0	33.24	0	1	0	349.57	0.23479	7	D1	1	0	0	38	4	#NULL!	#NULL!	5	9	1	1	4.8	#NULL!	1	#NULL!	217	#NULL!
776313	6	angry.bmp	right	1016.2	2964.58	1482.5	449.68	466.31	0.87778	0.87778	166.99	166.99	166.99	1	0	449.68	0.35256	7	D1	0	0	0	38	4	#NULL!	#NULL!	5	9	1	1	4.8	#NULL!	1	#NULL!	217	#NULL!
776313	7	happy.bmp	left	999.38	2980.91	1415.71	399.71	416.33	1	1	0	0	0	1	0	399.71	0.29378	7	D1	1	0	0	38	4	#NULL!	#NULL!	5	9	1	1	4.8	#NULL!	1	#NULL!	217	#NULL!
776313	8	angry.bmp	right	982.73	2997.29	1332.42	333.07	349.82	0.96296	0.96296	50	83.23	50	1	0	333.07	0.21538	7	D1	0	0	0	38	4	#NULL!	#NULL!	5	9	1	1	4.8	#NULL!	1	#NULL!	217	#NULL!
776313	9	happy.bmp	right	999.36	2981.81	1299.2	283.21	299.83	1	1	0	0	0	1	0	283.21	0.15672	7	D1	1	0	0	38	4	#NULL!	#NULL!	5	9	1	1	4.8	#NULL!	1	#NULL!	217	#NULL!
776313	10	fearful.bmp	left	999.35	2980.03	1382.42	366.45	383.2	1	1	0	33.3701	0	1	0	366.45	0.25465	7	D1	0	0	0	38	4	#NULL!	#NULL!	5	9	1	1	4.8	#NULL!	1	#NULL!	217	#NULL!
776313	11	happy.bmp	left	916	3064.43	1915.34	-1	-1	0	0	1915.34	1915.34	1915.34	0	0	-1	-1	7	D1	1	0	0	38	4	#NULL!	#NULL!	5	9	1	1	4.8	#NULL!	1	#NULL!	217	#NULL!
776313	12	fearful.bmp	right	999.21	2981.71	1498.87	483.04	499.66	1	1	0	49.98	0	1	0	483.04	0.39181	7	D1	0	0	0	38	4	#NULL!	#NULL!	5	9	1	1	4.8	#NULL!	1	#NULL!	217	#NULL!
776313	13	nonface.bmp	right	999.12	2981.03	1398.82	383.07	399.69	1	1	0	0	0	0.89295	0	383.07	0.2742	7	D1	1	0	0	38	4	#NULL!	#NULL!	5	9	1	1	4.8	#NULL!	1	#NULL!	217	#NULL!
776313	14	nonface.bmp	right	1016.74	2964.02	1333.33	299.84	316.46	0.2963	0.2963	933.67	933.67	933.67	1	0	-1	-1	7	D1	0	0	0	38	4	#NULL!	#NULL!	5	9	1	1	4.8	#NULL!	1	#NULL!	217	#NULL!
776313	15	angry.bmp	left	999.98	2981.7	1166.83	150.11	166.73	1	1	0	33.3699	0	1	0	150.11	0.00012954	7	D1	1	0	0	38	4	#NULL!	#NULL!	5	9	1	1	4.8	#NULL!	1	#NULL!	217	#NULL!
776313	16	nonface.bmp	left	999.28	2981.6	1998.62	-1	-1	0	0	1998.62	1998.62	1998.62	0	0	-1	-1	7	D1	0	0	0	38	4	#NULL!	#NULL!	5	9	1	1	4.8	#NULL!	1	#NULL!	217	#NULL!
776313	17	happy.bmp	left	899.27	3081.64	1898.47	-1	-1	0	0	1898.47	1898.47	1898.47	1	0	-1	-1	7	D1	1	0	0	38	4	#NULL!	#NULL!	5	9	1	1	4.8	#NULL!	1	#NULL!	217	#NULL!
776313	18	angry.bmp	left	999.48	2980.03	1499.15	482.92	499.67	1	1	0	0	0	1	0	482.92	0.39167	7	D1	0	0	0	38	4	#NULL!	#NULL!	5	9	1	1	4.8	#NULL!	1	#NULL!	217	#NULL!
776313	19	fearful.bmp	right	865.86	3114.73	1865.64	-1	-1	0	0	1865.64	1582.83	1582.83	0	0	-1	-1	7	D1	1	0	0	38	4	#NULL!	#NULL!	5	9	1	1	4.8	#NULL!	1	#NULL!	217	#NULL!
776313	20	fearful.bmp	right	999.37	2981.22	1349.08	332.95	349.57	1	1	0	16.6199	0	1	0	332.95	0.21524	7	D1	0	0	0	38	4	#NULL!	#NULL!	5	9	1	1	4.8	#NULL!	1	#NULL!	217	#NULL!
776313	21	fearful.bmp	left	999.37	2981.23	1649.03	633.04	649.67	0.98	0.98	33.49	33.49	33.49	1	0	633.04	0.56828	7	D1	1	0	0	38	4	#NULL!	#NULL!	5	9	1	1	4.8	#NULL!	1	#NULL!	217	#NULL!
776313	22	happy.bmp	right	999.1	2981	1998.58	-1	-1	0.47934	0.47934	432.83	1981.96	432.83	1	0	-1	-1	7	D1	0	0	0	38	4	#NULL!	#NULL!	5	9	1	1	4.8	#NULL!	1	#NULL!	217	#NULL!
776313	23	nonface.bmp	left	999.2	2981.19	1349.01	333.07	349.69	0.9878	0.9878	16.76	33.3699	0	1	0	333.07	0.21538	7	D1	1	0	0	38	4	#NULL!	#NULL!	5	9	1	1	4.8	#NULL!	1	#NULL!	217	#NULL!
776313	24	happy.bmp	right	999.48	2981.23	1282.56	266.46	283.09	0.71795	0.71795	183.23	33.3899	33.3701	1	0	266.46	0.13701	7	D1	0	0	0	38	4	#NULL!	#NULL!	5	9	1	1	4.8	#NULL!	1	#NULL!	217	#NULL!
814957	1	nonface.bmp	right	1282.42	2699.69	1582.12	283.08	299.7	1	1	0	0	0	1	0	-1	-1	12	D1	1	0	0	26	0	#NULL!	#NULL!	6	9	1	2	5	#NULL!	1	#NULL!	359	#NULL!
814957	2	fearful.bmp	left	1049.2	2931.04	1448.89	383.07	399.7	1	1	0	0	0	1	0	383.07	0.2742	12	D1	0	0	0	26	0	#NULL!	#NULL!	6	9	1	2	5	#NULL!	1	#NULL!	359	#NULL!
814957	3	angry.bmp	left	1049.21	2932.43	1498.89	433.06	449.68	0.98901	0.98901	16.6101	16.76	16.6101	1	0	433.06	0.33301	12	D1	1	0	0	26	0	#NULL!	#NULL!	6	9	1	2	5	#NULL!	1	#NULL!	359	#NULL!
814957	4	angry.bmp	right	998.71	2980.93	1997.93	-1	-1	1	1	0	0	0	0.44157	0	-1	-1	12	D1	0	0	0	26	0	#NULL!	#NULL!	6	9	1	2	5	#NULL!	1	#NULL!	359	#NULL!
814957	5	happy.bmp	right	1015.97	2964.39	1432.28	399.69	416.31	1	1	0	0	0	1	0	399.69	0.29375	12	D1	1	0	0	26	0	#NULL!	#NULL!	6	9	1	2	5	#NULL!	1	#NULL!	359	#NULL!
814957	6	nonface.bmp	right	999.23	2981.06	1265.69	249.84	266.46	1	1	0	0	0	1	0	249.84	0.11746	12	D1	0	0	0	26	0	#NULL!	#NULL!	6	9	1	2	5	#NULL!	1	#NULL!	359	#NULL!
814957	7	nonface.bmp	left	949.22	3031.01	1948.43	-1	-1	0	0	1948.43	1948.43	1948.43	0	0	-1	-1	12	D1	1	0	0	26	0	#NULL!	#NULL!	6	9	1	2	5	#NULL!	1	#NULL!	359	#NULL!
814957	8	angry.bmp	left	999.23	2981.1	1332.31	316.46	333.08	1	1	0	0	0	0.91257	0	316.46	0.19584	12	D1	0	0	0	26	0	#NULL!	#NULL!	6	9	1	2	5	#NULL!	1	#NULL!	359	#NULL!
814957	9	happy.bmp	right	999.22	2982.24	1448.9	433.06	449.68	1	1	0	0	0	1	0	433.06	0.33301	12	D1	1	0	0	26	0	#NULL!	#NULL!	6	9	1	2	5	#NULL!	1	#NULL!	359	#NULL!
814957	10	angry.bmp	left	982.6	2997.71	1382.28	383.06	399.7	1	1	0	0	0	1	0	383.06	0.27419	12	D1	0	0	0	26	0	#NULL!	#NULL!	6	9	1	2	5	#NULL!	1	#NULL!	359	#NULL!
814957	11	happy.bmp	left	999.19	2981.1	1415.51	399.7	416.32	1	1	0	0	0	1	0	399.7	0.29376	12	D1	1	0	0	26	0	#NULL!	#NULL!	6	9	1	2	5	#NULL!	1	#NULL!	359	#NULL!
814957	12	fearful.bmp	right	1015.88	2964.48	1315.7	283.21	299.83	1	1	0	0	0	1	0	283.21	0.15672	12	D1	0	0	0	26	0	#NULL!	#NULL!	6	9	1	2	5	#NULL!	1	#NULL!	359	#NULL!
814957	13	nonface.bmp	left	1032.61	2947.69	1498.93	449.69	466.31	1	1	0	0	0	1	0	449.69	0.35258	12	D1	1	0	0	26	0	#NULL!	#NULL!	6	9	1	2	5	#NULL!	1	#NULL!	359	#NULL!
814957	14	fearful.bmp	right	999.24	2981.11	1298.96	283.11	299.72	1	1	0	0	0	1	0	283.11	0.1566	12	D1	0	0	0	26	0	#NULL!	#NULL!	6	9	1	2	5	#NULL!	1	#NULL!	359	#NULL!
814957	15	fearful.bmp	right	999.22	2981.4	1598.76	582.92	599.54	0.7732	0.7732	183.22	183.22	183.22	1	0	582.92	0.50932	12	D1	1	0	0	26	0	#NULL!	#NULL!	6	9	1	2	5	#NULL!	1	#NULL!	359	#NULL!
814957	16	happy.bmp	left	982.6	2997.9	1332.3	333.08	349.83	1	1	0	0	0	1	0	333.08	0.21539	12	D1	0	0	0	26	0	#NULL!	#NULL!	6	9	1	2	5	#NULL!	1	#NULL!	359	#NULL!
814957	17	happy.bmp	left	999.1	2981.1	1998.33	-1	-1	1	1	0	0	0	1	0	1000	1	12	D1	1	0	0	26	0	#NULL!	#NULL!	6	9	1	2	5	#NULL!	1	#NULL!	359	#NULL!
814957	18	angry.bmp	right	999.24	2981.41	1998.62	-1	-1	1	1	0	0	0	1	0	1000	1	12	D1	0	0	0	26	0	#NULL!	#NULL!	6	9	1	2	5	#NULL!	1	#NULL!	359	#NULL!
814957	19	nonface.bmp	left	982.6	2997.59	1265.68	266.46	283.08	1	1	0	0	0	1	0	266.46	0.13701	12	D1	1	0	0	26	0	#NULL!	#NULL!	6	9	1	2	5	#NULL!	1	#NULL!	359	#NULL!
814957	20	angry.bmp	right	999.36	2981.77	1249.07	233.09	249.84	1	1	0	0	0	1	0	233.09	0.097753	12	D1	0	0	0	26	0	#NULL!	#NULL!	6	9	1	2	5	#NULL!	1	#NULL!	359	#NULL!
814957	21	fearful.bmp	left	982.6	2997.53	1965.21	965.86	982.49	1	1	0	0	0	1	0	965.86	0.95984	12	D1	1	0	0	26	0	#NULL!	#NULL!	6	9	1	2	5	#NULL!	1	#NULL!	359	#NULL!
814957	22	nonface.bmp	right	999.33	2981.77	1365.64	349.67	366.29	0.96386	0.96386	49.97	49.97	49.97	1	0	349.67	0.23491	12	D1	0	0	0	26	0	#NULL!	#NULL!	6	9	1	2	5	#NULL!	1	#NULL!	359	#NULL!
814957	23	fearful.bmp	left	999.21	2980.91	1998.81	-1	-1	0.80165	0.80165	399.82	383.18	383.18	0.79997	0	-1	-1	12	D1	1	0	0	26	0	#NULL!	#NULL!	6	9	1	2	5	#NULL!	1	#NULL!	359	#NULL!
814957	24	happy.bmp	right	999.34	2980.93	1998.68	-1	-1	1	1	0	0	0	1	0	1000	1	12	D1	0	0	0	26	0	#NULL!	#NULL!	6	9	1	2	5	#NULL!	1	#NULL!	359	#NULL!
824295	1	angry.bmp	left	1049.23	2931.14	2048.41	-1	-1	0.040323	0.040323	482.999	499.702	466.376	0.51218	0	-1	-1	7	D1	1	1	0	36	7	#NULL!	#NULL!	6	7	1	1	3	#NULL!	1	#NULL!	206	#NULL!
824295	2	nonface.bmp	left	1015.92	2965.11	1448.89	416.34	432.947	0.44318	0.44318	432.991	482.995	432.991	0.41379	0	-1	-1	7	D1	0	1	0	36	7	#NULL!	#NULL!	6	7	1	1	3	#NULL!	1	#NULL!	206	#NULL!
824295	3	nonface.bmp	right	999.265	2981.16	1382.34	366.407	383.052	0.46429	0.46429	416.463	1099.25	416.463	0.50596	1	-1	-1	7	D1	1	1	0	36	7	#NULL!	#NULL!	6	7	1	1	3	#NULL!	1	#NULL!	206	#NULL!
824295	4	happy.bmp	right	999.239	2981.15	1548.78	532.915	549.539	0.92553	0.92553	116.612	133.234	116.612	1	0	532.915	0.45049	7	D1	0	1	0	36	7	#NULL!	#NULL!	6	7	1	1	3	#NULL!	1	#NULL!	206	#NULL!
824295	5	angry.bmp	right	999.248	2981.7	1232.45	216.584	233.207	1	1	0	0	0	1	0	216.584	0.078334	7	D1	1	1	0	36	7	#NULL!	#NULL!	6	7	1	1	3	#NULL!	1	#NULL!	206	#NULL!
824295	6	fearful.bmp	left	999.257	2982.14	1998.52	-1	-1	0.99174	0.99174	16.748	16.748	16.748	0.85829	0	1000	1	7	D1	0	1	0	36	7	#NULL!	#NULL!	6	7	1	1	3	#NULL!	1	#NULL!	206	#NULL!
824295	7	happy.bmp	right	999.271	2981.04	1998.59	-1	-1	0.0082645	0.0082645	1082.64	1998.59	1082.64	1	0	-1	-1	7	D1	1	1	0	36	7	#NULL!	#NULL!	6	7	1	1	3	#NULL!	1	#NULL!	206	#NULL!
824295	8	fearful.bmp	left	999.247	2981.03	1998.5	-1	-1	0.78512	0.78512	283.083	283.143	249.76	1	0	-1	-1	7	D1	0	1	0	36	7	#NULL!	#NULL!	6	7	1	1	3	#NULL!	1	#NULL!	206	#NULL!
824295	9	fearful.bmp	right	1015.88	2965.95	2015.59	-1	-1	0.43443	0.43443	883.102	833.178	649.951	0.88433	1	-1	-1	7	D1	1	1	0	36	7	#NULL!	#NULL!	6	7	1	1	3	#NULL!	1	#NULL!	206	#NULL!
824295	10	fearful.bmp	left	999.123	2981.02	1997.91	-1	-1	0.024793	0.024793	1415.09	1997.91	1415.09	0	0	-1	-1	7	D1	0	1	0	36	7	#NULL!	#NULL!	6	7	1	1	3	#NULL!	1	#NULL!	206	#NULL!
824295	11	angry.bmp	right	999.276	2981.1	1998.52	-1	-1	0.082645	0.082645	716.152	866.062	699.447	0	0	-1	-1	7	D1	1	1	0	36	7	#NULL!	#NULL!	6	7	1	1	3	#NULL!	1	#NULL!	206	#NULL!
824295	12	nonface.bmp	left	999.299	2981.17	1998.52	-1	-1	0	0	1998.52	1998.52	1998.52	0	0	-1	-1	7	D1	0	1	0	36	7	#NULL!	#NULL!	6	7	1	1	3	#NULL!	1	#NULL!	206	#NULL!
824295	13	nonface.bmp	left	999.247	2981.16	1998.55	-1	-1	0	0	1998.55	1998.55	1998.55	0	0	-1	-1	7	D1	1	1	0	36	7	#NULL!	#NULL!	6	7	1	1	3	#NULL!	1	#NULL!	206	#NULL!
824295	14	nonface.bmp	right	999.268	2981.22	1998.53	-1	-1	1	1	0	0	0	0.24998	0	-1	-1	7	D1	0	1	0	36	7	#NULL!	#NULL!	6	7	1	1	3	#NULL!	1	#NULL!	206	#NULL!
824295	15	angry.bmp	left	999.37	2981.09	1998.55	-1	-1	0.63636	0.63636	299.732	299.732	299.732	0.54165	1	-1	-1	7	D1	1	1	0	36	7	#NULL!	#NULL!	6	7	1	1	3	#NULL!	1	#NULL!	206	#NULL!
824295	16	angry.bmp	right	1015.9	2964.55	2015.23	-1	-1	0	0	2015.23	866.051	866.051	0	0	-1	-1	7	D1	0	1	0	36	7	#NULL!	#NULL!	6	7	1	1	3	#NULL!	1	#NULL!	206	#NULL!
824295	17	fearful.bmp	right	1032.5	2947.92	2031.77	-1	-1	0.8374	0.8374	149.977	316.486	149.977	0.45085	1	-1	-1	7	D1	1	1	0	36	7	#NULL!	#NULL!	6	7	1	1	3	#NULL!	1	#NULL!	206	#NULL!
824295	18	fearful.bmp	right	1015.89	2964.44	2015.16	-1	-1	0.9918	0.9918	16.623	16.625	16.623	0.4132	1	-1	-1	7	D1	0	1	0	36	7	#NULL!	#NULL!	6	7	1	1	3	#NULL!	1	#NULL!	206	#NULL!
824295	19	happy.bmp	left	999.268	2981.18	1998.53	-1	-1	0.97521	0.97521	16.748	0	0	0.86667	0	1000	1	7	D1	1	1	0	36	7	#NULL!	#NULL!	6	7	1	1	3	#NULL!	1	#NULL!	206	#NULL!
824295	20	angry.bmp	left	999.276	2981.16	1998.53	-1	-1	0.90909	0.90909	183.228	199.849	183.228	0.83333	0	1000	1	7	D1	0	1	0	36	7	#NULL!	#NULL!	6	7	1	1	3	#NULL!	1	#NULL!	206	#NULL!
824295	21	nonface.bmp	right	999.255	2981.11	1249.09	233.215	249.839	1	1	0	0	0	0.61337	0	-1	-1	7	D1	1	1	0	36	7	#NULL!	#NULL!	6	7	1	1	3	#NULL!	1	#NULL!	206	#NULL!
824295	22	happy.bmp	right	999.241	2981.15	1998.51	-1	-1	0.36364	0.36364	1265.71	1265.71	1265.71	1	0	-1	-1	7	D1	0	1	0	36	7	#NULL!	#NULL!	6	7	1	1	3	#NULL!	1	#NULL!	206	#NULL!
824295	23	happy.bmp	left	999.271	2981.15	1998.53	-1	-1	1	1	0	0	0	1	0	1000	1	7	D1	1	1	0	36	7	#NULL!	#NULL!	6	7	1	1	3	#NULL!	1	#NULL!	206	#NULL!
824295	24	happy.bmp	left	999.248	2981.17	1998.49	-1	-1	0.75207	0.75207	499.557	499.557	499.557	1	0	-1	-1	7	D1	0	1	0	36	7	#NULL!	#NULL!	6	7	1	1	3	#NULL!	1	#NULL!	206	#NULL!
860886	1	happy.bmp	left	233.09	2847.75	1065.84	816.13	832.76	1	1	0	0	0	1	0	816.13	0.78368	36	D3	1	1	0	#NULL!	#NULL!	22	0	6	9	2	2	3	4.8	1	1	370	1250
860886	2	fearful.bmp	left	233.22	2847.85	1232.46	-1	-1	0.98667	0.98667	0	0	0	1	0	1000	1	36	D3	0	1	0	#NULL!	#NULL!	22	0	6	9	2	2	3	4.8	1	1	370	1250
860886	3	angry.bmp	left	216.47	2847.81	1215.7	-1	-1	0.95946	0.95946	33.25	0	0	1	0	1000	1	36	D3	1	1	0	#NULL!	#NULL!	22	0	6	9	2	2	3	4.8	1	1	370	1250
860886	4	happy.bmp	right	183.22	2864.47	616.16	416.31	433.06	1	1	0	0	0	1	0	416.31	0.31331	36	D3	0	1	0	#NULL!	#NULL!	22	0	6	9	2	2	3	4.8	1	1	370	1250
860886	5	fearful.bmp	left	216.47	2847.86	932.62	699.53	716.16	1	1	0	0	0	1	0	699.53	0.64651	36	D3	1	1	0	#NULL!	#NULL!	22	0	6	9	2	2	3	4.8	1	1	370	1250
860886	6	angry.bmp	right	199.85	2847.86	566.18	349.7	366.33	1	1	0	0	0	1	0	349.7	0.23494	36	D3	0	1	0	#NULL!	#NULL!	22	0	6	9	2	2	3	4.8	1	1	370	1250
860886	7	happy.bmp	left	199.84	2847.72	982.61	766.02	782.65	1	1	0	0	0	0.77958	0	766.02	0.72473	36	D3	1	1	0	#NULL!	#NULL!	22	0	6	9	2	2	3	4.8	1	1	370	1250
860886	8	angry.bmp	right	199.72	2847.83	899.24	682.78	699.4	1	1	0	0	0	1	0	682.78	0.6268	36	D3	0	1	0	#NULL!	#NULL!	22	0	6	9	2	2	3	4.8	1	1	370	1250
860886	9	angry.bmp	right	183.22	2847.79	1182.43	-1	-1	0.23611	0.23611	566.15	566.15	566.15	0.11267	0	-1	-1	36	D3	1	1	0	#NULL!	#NULL!	22	0	6	9	2	2	3	4.8	1	1	370	1250
860886	10	nonface.bmp	left	199.84	2881.06	965.85	749.38	766.13	0.83051	0.83051	149.85	83.24	83.24	1	0	749.38	0.70515	36	D3	0	1	0	#NULL!	#NULL!	22	0	6	9	2	2	3	4.8	1	1	370	1250
860886	11	nonface.bmp	left	216.48	2847.74	566.31	333.09	349.71	1	1	0	0	0	1	0	333.09	0.2154	36	D3	1	1	0	#NULL!	#NULL!	22	0	6	9	2	2	3	4.8	1	1	370	1250
860886	12	happy.bmp	right	183.23	2847.84	549.55	349.7	366.33	1	1	0	0	0	1	0	349.7	0.23494	36	D3	0	1	0	#NULL!	#NULL!	22	0	6	9	2	2	3	4.8	1	1	370	1250
860886	13	nonface.bmp	left	183.22	2847.84	1182.46	-1	-1	0.75	0.75	283.13	283.13	283.13	0.71832	0	-1	-1	36	D3	1	1	0	#NULL!	#NULL!	22	0	6	9	2	2	3	4.8	1	1	370	1250
860886	14	fearful.bmp	left	199.85	2864.51	1199.09	-1	-1	0.9863	0.9863	16.6201	16.6201	16.6201	1	0	1000	1	36	D3	0	1	0	#NULL!	#NULL!	22	0	6	9	2	2	3	4.8	1	1	370	1250
860886	15	happy.bmp	left	199.84	2847.72	499.68	283.09	299.71	0.96774	0.96774	16.6199	33.3699	16.6199	1	0	283.09	0.15658	36	D3	1	1	0	#NULL!	#NULL!	22	0	6	9	2	2	3	4.8	1	1	370	1250
860886	16	happy.bmp	right	199.84	2847.83	1199.07	-1	-1	0.9863	0.9863	16.6201	0	0	1	0	1000	1	36	D3	0	1	0	#NULL!	#NULL!	22	0	6	9	2	2	3	4.8	1	1	370	1250
860886	17	fearful.bmp	right	183.22	2864.55	732.77	532.92	549.68	1	1	0	0	0	1	0	532.92	0.45049	36	D3	1	1	0	#NULL!	#NULL!	22	0	6	9	2	2	3	4.8	1	1	370	1250
860886	18	nonface.bmp	right	199.85	2847.69	799.38	582.78	599.53	1	1	0	0	0	1	0	582.78	0.50915	36	D3	0	1	0	#NULL!	#NULL!	22	0	6	9	2	2	3	4.8	1	1	370	1250
860886	19	angry.bmp	left	199.84	2847.7	832.75	616.16	632.79	1	1	0	0	0	1	0	616.16	0.54842	36	D3	1	1	0	#NULL!	#NULL!	22	0	6	9	2	2	3	4.8	1	1	370	1250
860886	20	fearful.bmp	right	199.85	2864.47	882.75	666.15	682.78	0.96296	0.96296	16.6301	16.76	0	0.92453	0	666.15	0.60724	36	D3	0	1	0	#NULL!	#NULL!	22	0	6	9	2	2	3	4.8	1	1	370	1250
860886	21	angry.bmp	left	199.84	2847.84	1099.08	882.62	899.24	0.97015	0.97015	16.6299	16.6199	16.6199	0.6061	0	-1	-1	36	D3	1	1	0	#NULL!	#NULL!	22	0	6	9	2	2	3	4.8	1	1	370	1250
860886	22	nonface.bmp	right	199.85	2847.72	999.23	782.64	799.39	0.91803	0.91803	49.99	16.6299	16.6199	1	0	782.64	0.74428	36	D3	0	1	0	#NULL!	#NULL!	22	0	6	9	2	2	3	4.8	1	1	370	1250
860886	23	fearful.bmp	right	166.6	2881.08	632.9	449.68	466.3	0.64103	0.64103	166.6	166.6	166.6	1	0	449.68	0.35256	36	D3	1	1	0	#NULL!	#NULL!	22	0	6	9	2	2	3	4.8	1	1	370	1250
860886	24	nonface.bmp	right	199.85	2831.12	616.29	399.7	416.32	0.71053	0.71053	149.9	149.9	149.9	1	0	399.7	0.29376	36	D3	0	1	0	#NULL!	#NULL!	22	0	6	9	2	2	3	4.8	1	1	370	1250
867862	1	angry.bmp	left	1132.46	2847.68	1698.72	549.58	566.21	0.1068	0.1068	1515.56	499.59	499.59	1	0	-1	-1	7	D2	1	0	0	38	7	#NULL!	#NULL!	5	9	1	2	5	#NULL!	1	#NULL!	207	#NULL!
867862	2	nonface.bmp	right	1015.8	2964.37	1532.08	499.65	516.28	0.043011	0.043011	1448.85	116.53	116.53	1	0	499.65	0.41135	7	D2	0	0	0	38	7	#NULL!	#NULL!	5	9	1	2	5	#NULL!	1	#NULL!	207	#NULL!
867862	3	happy.bmp	left	982.6	2997.66	1398.91	399.69	416.31	1	1	0	0	0	1	0	399.69	0.29375	7	D2	1	0	0	38	7	#NULL!	#NULL!	5	9	1	2	5	#NULL!	1	#NULL!	207	#NULL!
867862	4	fearful.bmp	right	999.2	2981	1432.13	416.31	433.05	0.81609	0.81609	249.82	16.76	16.76	1	0	416.31	0.31331	7	D2	0	0	0	38	7	#NULL!	#NULL!	5	9	1	2	5	#NULL!	1	#NULL!	207	#NULL!
867862	5	happy.bmp	right	999.21	2980.96	1998.48	-1	-1	0.0082645	0.0082645	1347.83	1998.48	1347.83	0	0	-1	-1	7	D2	1	0	0	38	7	#NULL!	#NULL!	5	9	1	2	5	#NULL!	1	#NULL!	207	#NULL!
867862	6	nonface.bmp	right	1015.95	2964.25	1465.51	432.93	449.67	0.7191	0.7191	416.34	433.05	416.34	1	0	-1	-1	7	D2	0	0	0	38	7	#NULL!	#NULL!	5	9	1	2	5	#NULL!	1	#NULL!	207	#NULL!
867862	7	nonface.bmp	left	982.46	2997.6	1498.75	499.55	516.17	0.97802	0.97802	33.3701	0	0	1	0	499.55	0.41124	7	D2	1	0	0	38	7	#NULL!	#NULL!	5	9	1	2	5	#NULL!	1	#NULL!	207	#NULL!
867862	8	fearful.bmp	left	1082.45	2897.72	1532.12	433.04	449.71	0.87097	0.87097	149.89	299.75	149.89	0.80436	0	433.04	0.33299	7	D2	0	0	0	38	7	#NULL!	#NULL!	5	9	1	2	5	#NULL!	1	#NULL!	207	#NULL!
867862	9	happy.bmp	right	999.22	2981.04	1265.7	249.74	266.45	0.8961	0.8961	133.26	99.8901	99.8901	1	0	249.74	0.11734	7	D2	1	0	0	38	7	#NULL!	#NULL!	5	9	1	2	5	#NULL!	1	#NULL!	207	#NULL!
867862	10	happy.bmp	left	982.6	2498.01	1432.15	432.93	449.68	1	1	0	0	0	1	0	432.93	0.33286	7	D2	0	0	0	38	7	#NULL!	#NULL!	5	9	1	2	5	#NULL!	1	#NULL!	207	#NULL!
867862	11	angry.bmp	right	982.58	2997.77	1365.64	366.43	383.06	0.95181	0.95181	50.0298	50.0298	50.0298	1	0	366.43	0.25462	7	D2	1	0	0	38	7	#NULL!	#NULL!	5	9	1	2	5	#NULL!	1	#NULL!	207	#NULL!
867862	12	angry.bmp	left	999.09	2981.28	1998.5	-1	-1	0.20661	0.20661	1016.04	999.41	999.41	1	0	-1	-1	7	D2	0	0	0	38	7	#NULL!	#NULL!	5	9	1	2	5	#NULL!	1	#NULL!	207	#NULL!
867862	13	fearful.bmp	left	999.2	2982.86	1282.29	266.46	283.07	1	1	0	0	0	1	0	266.46	0.13701	7	D2	1	0	0	38	7	#NULL!	#NULL!	5	9	1	2	5	#NULL!	1	#NULL!	207	#NULL!
867862	14	angry.bmp	right	999.22	2981.81	1998.44	-1	-1	0.50413	0.50413	999.22	982.6	982.6	1	0	-1	-1	7	D2	0	0	0	38	7	#NULL!	#NULL!	5	9	1	2	5	#NULL!	1	#NULL!	207	#NULL!
891954	1	fearful.bmp	right	1065.26	2914.52	2064.47	-1	-1	0.888	0.888	215.94	215.94	215.94	0.58886	0	-1	-1	5	D2	1	1	0	28	4	35	12	6	7	1	1	4.8	4	1	1	148	1139
891954	1	fearful.bmp	left	216.59	2830.95	982.55	749.34	765.96	1	1	0	0	0	1	0	749.34	0.70511	36	D3	1	1	0	28	4	35	12	6	7	1	1	4.8	4	1	1	148	1139
891954	2	nonface.bmp	left	1032.43	2947.74	2031.75	-1	-1	0.97561	0.97561	49.99	49.99	49.99	0	0	-1	-1	5	D2	0	1	0	28	4	35	12	6	7	1	1	4.8	4	1	1	148	1139
891954	2	fearful.bmp	left	216.46	2831.09	782.72	549.64	566.26	1	1	0	0	0	1	0	549.64	0.47016	36	D3	0	1	0	28	4	35	12	6	7	1	1	4.8	4	1	1	148	1139
891954	3	angry.bmp	right	1015.97	2964.38	2015.17	-1	-1	1	1	0	0	0	0	0	-1	-1	5	D2	1	1	0	28	4	35	12	6	7	1	1	4.8	4	1	1	148	1139
891954	3	nonface.bmp	right	199.83	2847.61	1032.57	815.99	832.61	1	1	0	0	0	1	0	815.99	0.78352	36	D3	1	1	0	28	4	35	12	6	7	1	1	4.8	4	1	1	148	1139
891954	4	nonface.bmp	left	1047.96	2931.13	2047.17	-1	-1	0.8871	0.8871	215.26	215.26	215.26	0.22717	0	-1	-1	5	D2	0	1	0	28	4	35	12	6	7	1	1	4.8	4	1	1	148	1139
891954	4	happy.bmp	left	216.46	2847.73	1049.05	815.97	832.59	1	1	0	0	0	1	0	815.97	0.78349	36	D3	0	1	0	28	4	35	12	6	7	1	1	4.8	4	1	1	148	1139
891954	5	nonface.bmp	right	1015.83	2964.36	1765.32	732.75	749.37	1	1	0	16.6201	0	0.21699	0	-1	-1	5	D2	1	1	0	28	4	35	12	6	7	1	1	4.8	4	1	1	148	1139
891954	5	angry.bmp	right	233.21	2847.73	766.12	516.28	532.9	1	1	0	0	0	1	0	516.28	0.43092	36	D3	1	1	0	28	4	35	12	6	7	1	1	4.8	4	1	1	148	1139
891954	6	fearful.bmp	left	999.34	2981.02	1415.66	399.69	416.31	1	1	0	0	0	0.61171	0	-1	-1	5	D2	0	1	0	28	4	35	12	6	7	1	1	4.8	4	1	1	148	1139
891954	6	happy.bmp	left	249.82	2831.11	599.51	333.07	349.68	0.94595	0.94595	16.6599	16.6599	16.6599	1	0	333.07	0.21538	36	D3	0	1	0	28	4	35	12	6	7	1	1	4.8	4	1	1	148	1139
891954	7	angry.bmp	right	999.19	2981.13	1698.71	682.89	699.51	1	1	0	0	0	0.019644	0	-1	-1	5	D2	1	1	0	28	4	35	12	6	7	1	1	4.8	4	1	1	148	1139
891954	7	angry.bmp	left	199.83	2847.58	532.89	316.31	333.06	1	1	0	0	0	1	0	316.31	0.19566	36	D3	1	1	0	28	4	35	12	6	7	1	1	4.8	4	1	1	148	1139
891954	8	fearful.bmp	left	999.22	2981.13	1998.43	-1	-1	1	1	0	0	0	0.2	0	-1	-1	5	D2	0	1	0	28	4	35	12	6	7	1	1	4.8	4	1	1	148	1139
891954	8	happy.bmp	right	216.47	2831.11	432.92	199.83	216.45	1	1	0	0	0	1	0	199.83	0.058624	36	D3	0	1	0	28	4	35	12	6	7	1	1	4.8	4	1	1	148	1139
891954	9	nonface.bmp	right	1049.33	2931.13	2031.91	965.95	982.57	0.98374	0.98374	33.26	33.26	33.26	0.22955	0	-1	-1	5	D2	1	1	0	28	4	35	12	6	7	1	1	4.8	4	1	1	148	1139
891954	9	angry.bmp	right	199.83	2847.74	532.89	316.44	333.06	1	1	0	0	0	1	0	316.44	0.19581	36	D3	1	1	0	28	4	35	12	6	7	1	1	4.8	4	1	1	148	1139
891954	10	happy.bmp	left	999.2	2981.07	1598.72	582.9	599.52	0.93814	0.93814	83.23	83.23	83.23	0.44786	0	-1	-1	5	D2	0	1	0	28	4	35	12	6	7	1	1	4.8	4	1	1	148	1139
891954	10	happy.bmp	right	199.85	2831.12	632.78	416.31	433.05	0.82051	0.82051	99.9299	99.9299	99.9299	0.71044	0	416.31	0.31331	36	D3	0	1	0	28	4	35	12	6	7	1	1	4.8	4	1	1	148	1139
891954	11	nonface.bmp	left	999.34	2981.02	1998.55	-1	-1	0.96694	0.96694	50.03	50.03	50.03	0	0	-1	-1	5	D2	1	1	0	28	4	35	12	6	7	1	1	4.8	4	1	1	148	1139
891954	11	angry.bmp	left	233.08	2831.11	799.36	549.65	566.27	1	1	0	0	0	1	0	549.65	0.47018	36	D3	1	1	0	28	4	35	12	6	7	1	1	4.8	4	1	1	148	1139
891954	12	happy.bmp	right	999.22	2981.13	1998.42	-1	-1	0.99174	0.99174	16.75	16.75	16.75	0.26666	0	-1	-1	5	D2	0	1	0	28	4	35	12	6	7	1	1	4.8	4	1	1	148	1139
891954	12	happy.bmp	right	216.46	2847.61	516.29	283.08	299.7	1	1	0	0	0	1	0	283.08	0.15656	36	D3	0	1	0	28	4	35	12	6	7	1	1	4.8	4	1	1	148	1139
891954	13	happy.bmp	right	999.23	2982.29	1998.42	-1	-1	1	1	0	0	0	0.25835	0	-1	-1	5	D2	1	1	0	28	4	35	12	6	7	1	1	4.8	4	1	1	148	1139
891954	13	nonface.bmp	right	216.46	2847.75	799.36	566.28	582.9	1	1	0	0	0	1	0	566.28	0.48974	36	D3	1	1	0	28	4	35	12	6	7	1	1	4.8	4	1	1	148	1139
891954	14	fearful.bmp	left	999.2	2981.11	1998.4	-1	-1	1	1	0	16.74	0	0.0083167	0	-1	-1	5	D2	0	1	0	28	4	35	12	6	7	1	1	4.8	4	1	1	148	1139
891954	14	nonface.bmp	right	233.09	2814.45	632.77	382.93	399.69	1	1	0	0	0	1	0	382.93	0.27404	36	D3	0	1	0	28	4	35	12	6	7	1	1	4.8	4	1	1	148	1139
891954	15	happy.bmp	left	999.33	2980.97	1998.51	-1	-1	1	1	0	33.25	0	0	0	-1	-1	5	D2	1	1	0	28	4	35	12	6	7	1	1	4.8	4	1	1	148	1139
891954	15	fearful.bmp	right	216.45	2847.59	932.57	699.37	716	1	1	0	0	0	1	0	699.37	0.64632	36	D3	1	1	0	28	4	35	12	6	7	1	1	4.8	4	1	1	148	1139
891954	16	fearful.bmp	right	982.57	2997.78	1981.79	-1	-1	1	1	0	16.75	0	0.37813	0	-1	-1	5	D2	0	1	0	28	4	35	12	6	7	1	1	4.8	4	1	1	148	1139
891954	16	fearful.bmp	right	216.58	2831	566.27	333.07	349.7	1	1	0	0	0	1	0	333.07	0.21538	36	D3	0	1	0	28	4	35	12	6	7	1	1	4.8	4	1	1	148	1139
891954	17	nonface.bmp	right	999.24	2981.35	1865.23	849.37	866.12	1	1	0	0	0	0.38394	0	-1	-1	5	D2	1	1	0	28	4	35	12	6	7	1	1	4.8	4	1	1	148	1139
891954	17	fearful.bmp	right	233.07	2831	832.59	582.77	599.51	1	1	0	0	0	1	0	582.77	0.50914	36	D3	1	1	0	28	4	35	12	6	7	1	1	4.8	4	1	1	148	1139
891954	18	angry.bmp	left	999.23	2981.05	1998.57	-1	-1	0.97521	0.97521	49.9099	49.9099	49.9099	0.29998	0	-1	-1	5	D2	0	1	0	28	4	35	12	6	7	1	1	4.8	4	1	1	148	1139
891954	18	nonface.bmp	left	199.85	2847.77	433.06	216.59	233.21	1	1	0	0	0	1	0	216.59	0.078341	36	D3	0	1	0	28	4	35	12	6	7	1	1	4.8	4	1	1	148	1139
891954	19	angry.bmp	left	999.33	2981.16	1998.54	-1	-1	1	1	0	0	0	0.225	0	-1	-1	5	D2	1	1	0	28	4	35	12	6	7	1	1	4.8	4	1	1	148	1139
891954	19	happy.bmp	left	216.46	2831.15	1215.67	-1	-1	1	1	0	0	0	1	0	1000	1	36	D3	1	1	0	28	4	35	12	6	7	1	1	4.8	4	1	1	148	1139
891954	20	angry.bmp	right	999.23	2981.16	1998.46	-1	-1	0.98347	0.98347	16.6201	16.6201	16.6201	0.36667	0	-1	-1	5	D2	0	1	0	28	4	35	12	6	7	1	1	4.8	4	1	1	148	1139
891954	20	nonface.bmp	left	216.48	2831.13	449.67	216.58	233.2	1	1	0	0	0	1	0	216.58	0.07833	36	D3	0	1	0	28	4	35	12	6	7	1	1	4.8	4	1	1	148	1139
891954	21	fearful.bmp	right	999.35	2980.95	1365.66	349.69	366.31	0.96386	0.96386	49.99	66.6099	0	0.1585	0	-1	-1	5	D2	1	1	0	28	4	35	12	6	7	1	1	4.8	4	1	1	148	1139
891954	21	nonface.bmp	left	216.46	2830.97	566.14	333.05	349.67	1	1	0	0	0	1	0	333.05	0.21535	36	D3	1	1	0	28	4	35	12	6	7	1	1	4.8	4	1	1	148	1139
891954	22	happy.bmp	left	999.33	2981	1998.53	-1	-1	1	1	0	0	0	0	0	-1	-1	5	D2	0	1	0	28	4	35	12	6	7	1	1	4.8	4	1	1	148	1139
891954	22	angry.bmp	left	216.59	2847.77	882.72	649.51	666.13	1	1	0	0	0	1	0	649.51	0.58766	36	D3	0	1	0	28	4	35	12	6	7	1	1	4.8	4	1	1	148	1139
891954	23	angry.bmp	left	999.21	2981.79	1415.63	399.68	416.3	1	1	0	0	0	0.77647	0	399.68	0.29374	5	D2	1	1	0	28	4	35	12	6	7	1	1	4.8	4	1	1	148	1139
891954	23	fearful.bmp	left	216.46	2831.19	1215.67	-1	-1	0.97297	0.97297	33.3701	0	0	1	0	1000	1	36	D3	1	1	0	28	4	35	12	6	7	1	1	4.8	4	1	1	148	1139
891954	24	happy.bmp	right	1049.22	2931.17	2048.42	-1	-1	0.99194	0.99194	16.6199	33.25	16.6199	0.35772	0	-1	-1	5	D2	0	1	0	28	4	35	12	6	7	1	1	4.8	4	1	1	148	1139
891954	24	angry.bmp	right	216.47	2814.38	1215.66	-1	-1	1	1	0	0	0	1	0	1000	1	36	D3	0	1	0	28	4	35	12	6	7	1	1	4.8	4	1	1	148	1139
895644	1	fearful.bmp	right	1065.8	2914.35	2064.99	-1	-1	0.936	0.936	133.22	133.22	133.22	0.33064	0	-1	-1	5	D2	1	1	0	50	7	#NULL!	#NULL!	6	9	1	2	3.5	#NULL!	1	#NULL!	147	#NULL!
895644	2	angry.bmp	right	1015.83	2964.33	2015.01	-1	-1	0.95902	0.95902	83.27	83.27	83.27	0.42975	0	-1	-1	5	D2	0	1	0	50	7	#NULL!	#NULL!	6	9	1	2	3.5	#NULL!	1	#NULL!	147	#NULL!
895644	3	fearful.bmp	left	999.2	2980.95	1515.36	499.54	516.28	1	1	0	1515.36	0	0.97806	0	499.54	0.41122	5	D2	1	1	0	50	7	#NULL!	#NULL!	6	9	1	2	3.5	#NULL!	1	#NULL!	147	#NULL!
895644	4	happy.bmp	left	999.55	2980.19	1998.89	-1	-1	0.016529	0.016529	1248.93	1998.89	1248.93	1	0	-1	-1	5	D2	0	1	0	50	7	#NULL!	#NULL!	6	9	1	2	3.5	#NULL!	1	#NULL!	147	#NULL!
895644	5	happy.bmp	left	998.26	2981.01	1831.01	816.12	832.74	0.69369	0.69369	548.63	548.63	548.63	1	0	-1	-1	5	D2	1	1	0	50	7	#NULL!	#NULL!	6	9	1	2	3.5	#NULL!	1	#NULL!	147	#NULL!
895644	6	nonface.bmp	right	999.09	2980.9	1315.54	299.71	316.33	0.9	0.9	116.51	116.51	116.51	1	0	299.71	0.17613	5	D2	0	1	0	50	7	#NULL!	#NULL!	6	9	1	2	3.5	#NULL!	1	#NULL!	147	#NULL!
895644	7	angry.bmp	right	1032.46	2947.75	1532.1	483.02	499.66	0.93548	0.93548	49.97	49.97	49.97	0.7609	0	483.02	0.39179	5	D2	1	1	0	50	7	#NULL!	#NULL!	6	9	1	2	3.5	#NULL!	1	#NULL!	147	#NULL!
895644	8	nonface.bmp	left	999.2	2981	1548.74	532.92	549.66	0.98936	0.98936	16.6299	16.6299	16.6299	1	0	532.92	0.45049	5	D2	0	1	0	50	7	#NULL!	#NULL!	6	9	1	2	3.5	#NULL!	1	#NULL!	147	#NULL!
895644	9	fearful.bmp	left	1015.79	2964.31	1415.48	383.06	399.68	0.86047	0.86047	83.23	133.22	50.03	0.6824	0	-1	-1	5	D2	1	1	0	50	7	#NULL!	#NULL!	6	9	1	2	3.5	#NULL!	1	#NULL!	147	#NULL!
895644	10	angry.bmp	right	965.84	3014.2	1965.03	-1	-1	0.85714	0.85714	99.8901	183.09	99.8901	0.6441	0	-1	-1	5	D2	0	1	0	50	7	#NULL!	#NULL!	6	9	1	2	3.5	#NULL!	1	#NULL!	147	#NULL!
895644	11	happy.bmp	right	999.22	2981.47	1998.39	-1	-1	0.19008	0.19008	965.97	965.97	965.97	0.57499	0	-1	-1	5	D2	1	1	0	50	7	#NULL!	#NULL!	6	9	1	2	3.5	#NULL!	1	#NULL!	147	#NULL!
895644	12	angry.bmp	left	1014.88	2964.25	1664.27	632.76	649.51	0.91089	0.91089	98.8901	98.8901	98.8901	0.65983	0	-1	-1	5	D2	0	1	0	50	7	#NULL!	#NULL!	6	9	1	2	3.5	#NULL!	1	#NULL!	147	#NULL!
895644	13	nonface.bmp	right	999.2	2981	1448.87	433.05	449.68	1	1	0	0	0	1	0	433.05	0.333	5	D2	1	1	0	50	7	#NULL!	#NULL!	6	9	1	2	3.5	#NULL!	1	#NULL!	147	#NULL!
895644	14	angry.bmp	left	999.22	2980.92	1615.38	599.53	616.15	0.83673	0.83673	83.28	99.98	49.98	1	0	599.53	0.52886	5	D2	0	1	0	50	7	#NULL!	#NULL!	6	9	1	2	3.5	#NULL!	1	#NULL!	147	#NULL!
895644	15	nonface.bmp	right	982.61	2997.59	1981.76	-1	-1	0.4	0.4	166.59	166.61	133.26	0.67228	1	-1	-1	5	D2	1	1	0	50	7	#NULL!	#NULL!	6	9	1	2	3.5	#NULL!	1	#NULL!	147	#NULL!
895644	16	nonface.bmp	left	1015.84	2964.36	1398.9	366.44	383.06	0.78824	0.78824	133.23	133.23	133.23	0.32145	0	-1	-1	5	D2	0	1	0	50	7	#NULL!	#NULL!	6	9	1	2	3.5	#NULL!	1	#NULL!	147	#NULL!
895644	17	fearful.bmp	right	999.21	2980.83	1398.87	382.92	399.67	0.64706	0.64706	133.23	149.85	99.9802	1	0	382.92	0.27402	5	D2	1	1	0	50	7	#NULL!	#NULL!	6	9	1	2	3.5	#NULL!	1	#NULL!	147	#NULL!
895644	18	angry.bmp	left	999.22	2980.99	1282.3	266.44	283.06	0.83333	0.83333	149.97	149.97	149.97	1	0	266.44	0.13699	5	D2	0	1	0	50	7	#NULL!	#NULL!	6	9	1	2	3.5	#NULL!	1	#NULL!	147	#NULL!
895644	19	nonface.bmp	left	982.58	2997.64	1765.23	766.01	782.75	0.92523	0.92523	49.97	49.97	49.97	0.81132	0	766.01	0.72472	5	D2	1	1	0	50	7	#NULL!	#NULL!	6	9	1	2	3.5	#NULL!	1	#NULL!	147	#NULL!
895644	20	fearful.bmp	right	999.21	2980.98	1998.41	-1	-1	1	1	0	0	0	0.30832	0	-1	-1	5	D2	0	1	0	50	7	#NULL!	#NULL!	6	9	1	2	3.5	#NULL!	1	#NULL!	147	#NULL!
895644	21	fearful.bmp	left	999.19	2980.99	1465.47	449.66	466.3	0.70787	0.70787	183.22	166.6	166.6	1	0	449.66	0.35254	5	D2	1	1	0	50	7	#NULL!	#NULL!	6	9	1	2	3.5	#NULL!	1	#NULL!	147	#NULL!
895644	22	happy.bmp	right	999.24	2980.99	1382.2	366.32	383.07	0.85714	0.85714	83.27	83.27	83.27	1	0	366.32	0.25449	5	D2	0	1	0	50	7	#NULL!	#NULL!	6	9	1	2	3.5	#NULL!	1	#NULL!	147	#NULL!
895644	23	happy.bmp	right	1015.93	2964.51	1299	266.45	283.07	0.3038	0.3038	266.45	316.3	233.08	0.65384	0	-1	-1	5	D2	1	1	0	50	7	#NULL!	#NULL!	6	9	1	2	3.5	#NULL!	1	#NULL!	147	#NULL!
895644	24	happy.bmp	left	999.07	2980.92	1998.23	-1	-1	0.21488	0.21488	582.76	632.76	582.76	0.024952	0	-1	-1	5	D2	0	1	0	50	7	#NULL!	#NULL!	6	9	1	2	3.5	#NULL!	1	#NULL!	147	#NULL!
898583	1	nonface.bmp	left	1082.47	2897.82	1582.01	482.92	499.67	1	1	0	0	0	1	0	482.92	0.39167	7	D2	1	1	0	37	5	27	0	5	9	1	2	5	#NULL!	1	1	213	#NULL!
898583	2	fearful.bmp	right	999.24	2981.08	1998.48	-1	-1	1	1	0	0	0	1	0	1000	1	7	D2	0	1	0	37	5	27	0	5	9	1	2	5	#NULL!	1	1	213	#NULL!
898583	3	happy.bmp	right	999.22	2981.05	1998.44	-1	-1	1	1	0	0	0	1	0	1000	1	7	D2	1	1	0	37	5	27	0	5	9	1	2	5	#NULL!	1	1	213	#NULL!
898583	4	fearful.bmp	left	999.25	2981.08	1532.15	516.3	532.92	0.77419	0.77419	49.98	49.98	49.98	1	0	516.3	0.43094	7	D2	0	1	0	37	5	27	0	5	9	1	2	5	#NULL!	1	1	213	#NULL!
898583	5	happy.bmp	right	999.23	2980.97	1448.91	432.93	449.65	0.94318	0.94318	33.25	33.25	33.25	1	0	432.93	0.33286	7	D2	1	1	0	37	5	27	0	5	9	1	2	5	#NULL!	1	1	213	#NULL!
898583	6	happy.bmp	left	1015.84	2964.65	1999.38	-1	-1	0.33884	0.33884	1200	1399.83	1200	0.29149	0	-1	-1	7	D2	0	1	0	37	5	27	0	5	9	1	2	5	#NULL!	1	1	213	#NULL!
898583	7	fearful.bmp	left	982.53	2997.66	1232.32	233.12	249.74	0.88	0.88	116.6	349.68	116.6	0.6486	0	-1	-1	7	D2	1	1	0	37	5	27	0	5	9	1	2	5	#NULL!	1	1	213	#NULL!
898583	8	nonface.bmp	right	999.21	2981.05	1532.13	516.29	532.91	1	1	0	0	0	1	0	516.29	0.43093	7	D2	0	1	0	37	5	27	0	5	9	1	2	5	#NULL!	1	1	213	#NULL!
898583	9	fearful.bmp	right	983.05	2997.12	1982.01	-1	-1	0.041667	0.041667	948.91	1033.1	915.41	0.033547	1	-1	-1	7	D2	1	1	0	37	5	27	0	5	9	1	2	5	#NULL!	1	1	213	#NULL!
898583	10	happy.bmp	right	982.61	2997.68	1382.3	383.07	399.7	0.9881	0.9881	16.6799	16.6799	16.6799	1	0	383.07	0.2742	7	D2	0	1	0	37	5	27	0	5	9	1	2	5	#NULL!	1	1	213	#NULL!
898583	11	fearful.bmp	left	965.96	3014.3	1965.19	-1	-1	0	0	1965.19	1965.19	1965.19	0	0	-1	-1	7	D2	1	1	0	37	5	27	0	5	9	1	2	5	#NULL!	1	1	213	#NULL!
898583	12	nonface.bmp	left	982.48	2997.66	1415.54	416.31	432.93	0.98837	0.98837	16.6201	16.6201	16.6201	1	0	416.31	0.31331	7	D2	0	1	0	37	5	27	0	5	9	1	2	5	#NULL!	1	1	213	#NULL!
898583	13	angry.bmp	right	999.09	2981.06	1998.33	-1	-1	1	1	0	16.74	0	0.84164	0	1000	1	7	D2	1	1	0	37	5	27	0	5	9	1	2	5	#NULL!	1	1	213	#NULL!
898583	14	happy.bmp	left	982.6	2997.68	1432.29	433.07	449.69	1	1	0	0	0	1	0	433.07	0.33302	7	D2	0	1	0	37	5	27	0	5	9	1	2	5	#NULL!	1	1	213	#NULL!
898583	15	angry.bmp	left	999.23	2980.98	1998.43	-1	-1	0.55372	0.55372	516.27	915.96	516.27	0.52502	0	-1	-1	7	D2	1	1	0	37	5	27	0	5	9	1	2	5	#NULL!	1	1	213	#NULL!
898583	16	angry.bmp	right	999.22	2982.89	1415.53	399.69	416.44	1	1	0	0	0	1	0	399.69	0.29375	7	D2	0	1	0	37	5	27	0	5	9	1	2	5	#NULL!	1	1	213	#NULL!
898583	17	angry.bmp	left	999.22	2981.07	1998.45	-1	-1	1	1	0	0	0	1	0	1000	1	7	D2	1	1	0	37	5	27	0	5	9	1	2	5	#NULL!	1	1	213	#NULL!
898583	18	nonface.bmp	left	999.22	2981.01	1998.45	-1	-1	1	1	0	0	0	1	0	1000	1	7	D2	0	1	0	37	5	27	0	5	9	1	2	5	#NULL!	1	1	213	#NULL!
898583	19	nonface.bmp	right	999.24	2981.02	1448.96	433.1	449.69	1	1	0	0	0	1	0	433.1	0.33306	7	D2	1	1	0	37	5	27	0	5	9	1	2	5	#NULL!	1	1	213	#NULL!
898583	20	angry.bmp	right	999.24	2982.86	1315.62	299.75	316.45	0.5375	0.5375	133.27	133.27	133.27	1	0	299.75	0.17618	7	D2	0	1	0	37	5	27	0	5	9	1	2	5	#NULL!	1	1	213	#NULL!
898583	21	happy.bmp	left	999.23	2982.21	1998.43	-1	-1	0.52066	0.52066	416.3	416.3	416.3	1	0	-1	-1	7	D2	1	1	0	37	5	27	0	5	9	1	2	5	#NULL!	1	1	213	#NULL!
898583	22	angry.bmp	left	1000.46	2978.93	1998.43	-1	-1	0.2562	0.2562	1498.76	1498.76	1498.76	0.23334	0	-1	-1	7	D2	0	1	0	37	5	27	0	5	9	1	2	5	#NULL!	1	1	213	#NULL!
898583	23	fearful.bmp	right	999.23	2982.24	1365.55	349.69	366.44	0.39759	0.39759	399.73	399.73	399.73	1	0	-1	-1	7	D2	1	1	0	37	5	27	0	5	9	1	2	5	#NULL!	1	1	213	#NULL!
898583	24	nonface.bmp	right	999.81	2980.27	1982.38	-1	-1	0.0083333	0.0083333	1633.42	1982.38	1633.42	1	0	-1	-1	7	D2	0	1	0	37	5	27	0	5	9	1	2	5	#NULL!	1	1	213	#NULL!
924883	1	fearful.bmp	right	1099.18	2880.98	1398.88	283.08	299.83	1	1	0	0	0	1	0	283.08	0.15656	12	D1	1	0	0	33	6	32	3	7	8	1	2	4.8	4.5	1	1	367	1103
924883	1	happy.bmp	right	416.19	2881.18	1415.65	-1	-1	1	1	0	0	0	1	0	1000	1	36	D3	1	0	0	33	6	32	3	7	8	1	2	4.8	4.5	1	1	367	1103
924883	2	nonface.bmp	right	999.2	2981	1332.27	316.45	333.07	1	1	0	0	0	1	0	316.45	0.19582	12	D1	0	0	0	33	6	32	3	7	8	1	2	4.8	4.5	1	1	367	1103
924883	2	angry.bmp	left	233.09	2847.55	1232.3	-1	-1	1	1	0	0	0	1	0	1000	1	36	D3	0	0	0	33	6	32	3	7	8	1	2	4.8	4.5	1	1	367	1103
924883	3	fearful.bmp	left	999.22	2980.97	1382.27	366.43	383.04	0.9881	0.9881	16.6199	66.6101	16.6199	1	0	366.43	0.25462	12	D1	1	0	0	33	6	32	3	7	8	1	2	4.8	4.5	1	1	367	1103
924883	3	happy.bmp	left	233.2	2848.05	1232.41	-1	-1	1	1	0	0	0	1	0	1000	1	36	D3	1	0	0	33	6	32	3	7	8	1	2	4.8	4.5	1	1	367	1103
924883	4	happy.bmp	left	1049.17	2930.97	1332.27	266.46	283.07	0.45679	0.45679	433.05	1015.96	433.05	1	0	-1	-1	12	D1	0	0	0	33	6	32	3	7	8	1	2	4.8	4.5	1	1	367	1103
924883	4	angry.bmp	left	233.1	2831.06	1232.31	-1	-1	1	1	0	0	0	1	0	1000	1	36	D3	0	0	0	33	6	32	3	7	8	1	2	4.8	4.5	1	1	367	1103
924883	5	nonface.bmp	left	1015.81	2964.29	1348.9	316.34	333.08	1	1	0	0	0	1	0	316.34	0.19569	12	D1	1	0	0	33	6	32	3	7	8	1	2	4.8	4.5	1	1	367	1103
924883	5	fearful.bmp	right	216.59	2881.05	1215.81	-1	-1	1	1	0	0	0	1	0	1000	1	36	D3	1	0	0	33	6	32	3	7	8	1	2	4.8	4.5	1	1	367	1103
924883	6	angry.bmp	left	999.19	2980.97	1983.68	-1	-1	0.575	0.575	851.25	851.25	851.25	0.56249	0	-1	-1	12	D1	0	0	0	33	6	32	3	7	8	1	2	4.8	4.5	1	1	367	1103
924883	6	fearful.bmp	left	216.48	2897.82	549.68	316.46	333.09	0.88235	0.88235	50.1199	50.1199	50.1199	1	0	316.46	0.19584	36	D3	0	0	0	33	6	32	3	7	8	1	2	4.8	4.5	1	1	367	1103
924883	7	happy.bmp	right	999.2	2980.94	1232.4	216.58	233.21	1	1	0	116.6	0	1	0	216.58	0.07833	12	D1	1	0	0	33	6	32	3	7	8	1	2	4.8	4.5	1	1	367	1103
924883	7	fearful.bmp	right	199.84	2847.7	866.12	649.53	666.15	1	1	0	0	0	1	0	649.53	0.58768	36	D3	1	0	0	33	6	32	3	7	8	1	2	4.8	4.5	1	1	367	1103
924883	8	angry.bmp	right	999.2	2980.98	1365.53	349.71	366.33	1	1	0	0	0	1	0	349.71	0.23495	12	D1	0	0	0	33	6	32	3	7	8	1	2	4.8	4.5	1	1	367	1103
924883	8	happy.bmp	right	232.83	2864.43	482.55	233.1	249.84	0.9	0.9	33.1599	33.1599	33.1599	1	0	233.1	0.097765	36	D3	0	0	0	33	6	32	3	7	8	1	2	4.8	4.5	1	1	367	1103
924883	9	happy.bmp	right	999.21	2980.92	1998.42	-1	-1	1	1	0	0	0	1	0	1000	1	12	D1	1	0	0	33	6	32	3	7	8	1	2	4.8	4.5	1	1	367	1103
924883	9	fearful.bmp	left	216.47	2864.4	1215.54	-1	-1	1	1	0	0	0	1	0	1000	1	36	D3	1	0	0	33	6	32	3	7	8	1	2	4.8	4.5	1	1	367	1103
924883	10	angry.bmp	right	982.58	2997.6	1249.05	249.84	266.46	1	1	0	66.6099	0	1	0	249.84	0.11746	12	D1	0	0	0	33	6	32	3	7	8	1	2	4.8	4.5	1	1	367	1103
924883	10	angry.bmp	right	199.85	2847.93	1199.19	-1	-1	0.87671	0.87671	149.92	116.55	116.55	1	0	1000	1	36	D3	0	0	0	33	6	32	3	7	8	1	2	4.8	4.5	1	1	367	1103
924883	11	nonface.bmp	left	1015.95	2964.2	1299.02	266.45	283.09	1	1	0	0	0	1	0	266.45	0.137	12	D1	1	0	0	33	6	32	3	7	8	1	2	4.8	4.5	1	1	367	1103
924883	11	nonface.bmp	left	216.6	2864.52	1215.68	982.46	999.08	1	1	0	0	0	1	0	982.46	0.97936	36	D3	1	0	0	33	6	32	3	7	8	1	2	4.8	4.5	1	1	367	1103
924883	12	angry.bmp	left	982.57	2997.58	1265.64	266.44	283.06	1	1	0	0	0	1	0	266.44	0.13699	12	D1	0	0	0	33	6	32	3	7	8	1	2	4.8	4.5	1	1	367	1103
924883	12	happy.bmp	left	183.09	2864.44	866	666.16	682.78	1	1	0	0	0	1	0	666.16	0.60725	36	D3	0	0	0	33	6	32	3	7	8	1	2	4.8	4.5	1	1	367	1103
924883	13	happy.bmp	left	982.6	2997.62	1981.8	-1	-1	1	1	0	0	0	1	0	1000	1	12	D1	1	0	0	33	6	32	3	7	8	1	2	4.8	4.5	1	1	367	1103
924883	13	angry.bmp	left	199.7	2864.7	1199.06	-1	-1	1	1	0	0	0	1	0	1000	1	36	D3	1	0	0	33	6	32	3	7	8	1	2	4.8	4.5	1	1	367	1103
924883	14	happy.bmp	right	982.59	2997.57	1265.66	266.45	283.07	1	1	0	0	0	1	0	266.45	0.137	12	D1	0	0	0	33	6	32	3	7	8	1	2	4.8	4.5	1	1	367	1103
924883	14	happy.bmp	left	199.84	2830.71	1199.19	-1	-1	1	1	0	0	0	1	0	1000	1	36	D3	0	0	0	33	6	32	3	7	8	1	2	4.8	4.5	1	1	367	1103
924883	15	nonface.bmp	right	999.18	2980.97	1298.87	283.07	299.82	1	1	0	0	0	1	0	283.07	0.15655	12	D1	1	0	0	33	6	32	3	7	8	1	2	4.8	4.5	1	1	367	1103
924883	15	fearful.bmp	right	199.96	2881.14	866.23	649.64	666.26	1	1	0	0	0	1	0	649.64	0.58781	36	D3	1	0	0	33	6	32	3	7	8	1	2	4.8	4.5	1	1	367	1103
924883	16	happy.bmp	left	1032.57	2947.57	1282.27	233.08	249.83	1	1	0	0	0	1	0	233.08	0.097741	12	D1	0	0	0	33	6	32	3	7	8	1	2	4.8	4.5	1	1	367	1103
924883	16	angry.bmp	right	183.23	2864.54	1182.57	-1	-1	1	1	0	0	0	1	0	1000	1	36	D3	0	0	0	33	6	32	3	7	8	1	2	4.8	4.5	1	1	367	1103
924883	17	fearful.bmp	right	999.2	2981.01	1998.39	-1	-1	0.99174	0.99174	16.6101	16.6299	0	1	0	1000	1	12	D1	1	0	0	33	6	32	3	7	8	1	2	4.8	4.5	1	1	367	1103
924883	17	nonface.bmp	right	183.22	2881.16	1115.83	915.98	932.6	1	1	0	0	0	1	0	915.98	0.90115	36	D3	1	0	0	33	6	32	3	7	8	1	2	4.8	4.5	1	1	367	1103
924883	18	angry.bmp	right	982.59	2997.67	1981.81	-1	-1	1	1	0	0	0	1	0	1000	1	12	D1	0	0	0	33	6	32	3	7	8	1	2	4.8	4.5	1	1	367	1103
924883	18	nonface.bmp	right	199.83	2864.29	1199.17	-1	-1	0.94521	0.94521	49.99	49.99	49.99	0.80553	0	1000	1	36	D3	0	0	0	33	6	32	3	7	8	1	2	4.8	4.5	1	1	367	1103
924883	19	fearful.bmp	left	999.22	2981.01	1998.41	-1	-1	0.42149	0.42149	1115.8	1199.03	1115.8	0.93333	1	-1	-1	12	D1	1	0	0	33	6	32	3	7	8	1	2	4.8	4.5	1	1	367	1103
924883	19	happy.bmp	right	183.22	2848.05	599.53	399.56	416.3	1	1	0	0	0	0.77758	0	399.56	0.2936	36	D3	1	0	0	33	6	32	3	7	8	1	2	4.8	4.5	1	1	367	1103
924883	20	nonface.bmp	left	999.22	2980.9	1248.92	233.08	249.83	1	1	0	0	0	1	0	233.08	0.097741	12	D1	0	0	0	33	6	32	3	7	8	1	2	4.8	4.5	1	1	367	1103
924883	20	fearful.bmp	left	266.58	2847.7	1232.56	949.36	965.98	1	1	0	0	0	1	0	949.36	0.94042	36	D3	0	0	0	33	6	32	3	7	8	1	2	4.8	4.5	1	1	367	1103
924883	21	nonface.bmp	right	1049.18	2931.02	1315.52	249.71	266.46	0.9125	0.9125	66.74	0	0	1	0	249.71	0.11731	12	D1	1	0	0	33	6	32	3	7	8	1	2	4.8	4.5	1	1	367	1103
924883	21	angry.bmp	right	199.84	2847.91	1199.18	-1	-1	1	1	0	0	0	1	0	1000	1	36	D3	1	0	0	33	6	32	3	7	8	1	2	4.8	4.5	1	1	367	1103
924883	22	angry.bmp	left	999.21	2980.99	1781.82	765.99	782.75	1	1	0	0	0	0.85046	0	765.99	0.72469	12	D1	0	0	0	33	6	32	3	7	8	1	2	4.8	4.5	1	1	367	1103
924883	22	nonface.bmp	left	183.22	2864.44	433.06	233.1	249.72	1	1	0	0	0	1	0	233.1	0.097765	36	D3	0	0	0	33	6	32	3	7	8	1	2	4.8	4.5	1	1	367	1103
924883	23	fearful.bmp	right	982.57	2997.64	1265.64	266.45	283.07	0.84416	0.84416	199.83	16.75	16.75	1	0	266.45	0.137	12	D1	1	0	0	33	6	32	3	7	8	1	2	4.8	4.5	1	1	367	1103
924883	23	nonface.bmp	left	183.22	2847.79	416.43	216.59	233.21	1	1	0	0	0	1	0	216.59	0.078341	36	D3	1	0	0	33	6	32	3	7	8	1	2	4.8	4.5	1	1	367	1103
924883	24	fearful.bmp	left	999.21	2980.97	1182.42	166.59	183.22	1	1	0	0	0	1	0	166.59	0.019518	12	D1	0	0	0	33	6	32	3	7	8	1	2	4.8	4.5	1	1	367	1103
924883	24	nonface.bmp	right	199.84	2847.77	716.13	499.66	516.28	1	1	0	0	0	1	0	499.66	0.41136	36	D3	0	0	0	33	6	32	3	7	8	1	2	4.8	4.5	1	1	367	1103
941203	1	fearful.bmp	right	1016.01	2964.51	2015.32	-1	-1	1	1	0	0	0	1	0	1000	1	5	D2	1	1	1	44	22	#NULL!	#NULL!	5	7	2	1	4	#NULL!	1	#NULL!	147	#NULL!
941203	2	happy.bmp	left	1015.9	2964.3	2015.19	-1	-1	1	1	0	0	0	1	0	1000	1	5	D2	0	1	1	44	22	#NULL!	#NULL!	5	7	2	1	4	#NULL!	1	#NULL!	147	#NULL!
941203	3	fearful.bmp	left	1015.88	2964.44	2015.15	-1	-1	1	1	0	0	0	1	0	1000	1	5	D2	1	1	1	44	22	#NULL!	#NULL!	5	7	2	1	4	#NULL!	1	#NULL!	147	#NULL!
941203	4	angry.bmp	right	999.249	2981.19	1998.51	-1	-1	1	1	0	0	0	1	0	1000	1	5	D2	0	1	1	44	22	#NULL!	#NULL!	5	7	2	1	4	#NULL!	1	#NULL!	147	#NULL!
941203	5	happy.bmp	left	1016.01	2964.45	2015.16	-1	-1	1	1	0	0	0	1	0	1000	1	5	D2	1	1	1	44	22	#NULL!	#NULL!	5	7	2	1	4	#NULL!	1	#NULL!	147	#NULL!
941203	6	angry.bmp	right	1016.01	2964.45	2015.28	-1	-1	1	1	0	0	0	1	0	1000	1	5	D2	0	1	1	44	22	#NULL!	#NULL!	5	7	2	1	4	#NULL!	1	#NULL!	147	#NULL!
941203	7	fearful.bmp	right	1015.89	2964.45	2015.15	-1	-1	1	1	0	0	0	1	0	1000	1	5	D2	1	1	1	44	22	#NULL!	#NULL!	5	7	2	1	4	#NULL!	1	#NULL!	147	#NULL!
941203	8	fearful.bmp	left	999.263	2981.18	1998.53	-1	-1	1	1	0	0	0	1	0	1000	1	5	D2	0	1	1	44	22	#NULL!	#NULL!	5	7	2	1	4	#NULL!	1	#NULL!	147	#NULL!
941203	9	fearful.bmp	left	999.187	2981.06	1998.45	-1	-1	1	1	0	0	0	1	0	1000	1	5	D2	1	1	1	44	22	#NULL!	#NULL!	5	7	2	1	4	#NULL!	1	#NULL!	147	#NULL!
941203	10	angry.bmp	right	1015.88	2964.57	2015.15	-1	-1	1	1	0	0	0	0.91739	0	1000	1	5	D2	0	1	1	44	22	#NULL!	#NULL!	5	7	2	1	4	#NULL!	1	#NULL!	147	#NULL!
941203	11	happy.bmp	right	999.276	2981.07	1998.56	-1	-1	1	1	0	0	0	1	0	1000	1	5	D2	1	1	1	44	22	#NULL!	#NULL!	5	7	2	1	4	#NULL!	1	#NULL!	147	#NULL!
941203	12	happy.bmp	left	999.271	2981.18	1998.54	-1	-1	1	1	0	0	0	1	0	1000	1	5	D2	0	1	1	44	22	#NULL!	#NULL!	5	7	2	1	4	#NULL!	1	#NULL!	147	#NULL!
941203	13	happy.bmp	right	999.277	2981.07	1998.44	-1	-1	1	1	0	0	0	1	0	1000	1	5	D2	1	1	1	44	22	#NULL!	#NULL!	5	7	2	1	4	#NULL!	1	#NULL!	147	#NULL!
941203	14	nonface.bmp	left	999.129	2980.78	1998.04	-1	-1	0	0	1998.04	1531.85	1531.85	1	0	-1	-1	5	D2	0	1	1	44	22	#NULL!	#NULL!	5	7	2	1	4	#NULL!	1	#NULL!	147	#NULL!
941203	15	nonface.bmp	right	999.237	2982.15	1582.04	566.176	582.926	1	1	0	0	0	1	0	566.176	0.48962	5	D2	1	1	1	44	22	#NULL!	#NULL!	5	7	2	1	4	#NULL!	1	#NULL!	147	#NULL!
941203	16	angry.bmp	left	1015.75	2964.41	2014.99	-1	-1	1	1	0	0	0	1	0	1000	1	5	D2	0	1	1	44	22	#NULL!	#NULL!	5	7	2	1	4	#NULL!	1	#NULL!	147	#NULL!
941203	17	nonface.bmp	right	999.246	2981.5	1648.67	632.79	649.548	1	1	0	0	0	0.60602	0	-1	-1	5	D2	1	1	1	44	22	#NULL!	#NULL!	5	7	2	1	4	#NULL!	1	#NULL!	147	#NULL!
941203	18	nonface.bmp	left	999.144	2980.74	1315.59	299.45	316.074	0.95	0.95	50.038	50.038	50.038	1	0	299.45	0.17582	5	D2	0	1	1	44	22	#NULL!	#NULL!	5	7	2	1	4	#NULL!	1	#NULL!	147	#NULL!
941203	19	angry.bmp	left	1016.01	2964.43	2015.27	-1	-1	1	1	0	0	0	1	0	1000	1	5	D2	1	1	1	44	22	#NULL!	#NULL!	5	7	2	1	4	#NULL!	1	#NULL!	147	#NULL!
941203	20	fearful.bmp	right	999.268	2981.17	1998.51	-1	-1	1	1	0	0	0	1	0	1000	1	5	D2	0	1	1	44	22	#NULL!	#NULL!	5	7	2	1	4	#NULL!	1	#NULL!	147	#NULL!
941203	21	happy.bmp	right	999.218	2981.15	1998.47	-1	-1	1	1	0	0	0	1	0	1000	1	5	D2	1	1	1	44	22	#NULL!	#NULL!	5	7	2	1	4	#NULL!	1	#NULL!	147	#NULL!
941203	22	nonface.bmp	left	999.264	2981.19	1998.53	-1	-1	1	1	0	0	0	1	0	1000	1	5	D2	0	1	1	44	22	#NULL!	#NULL!	5	7	2	1	4	#NULL!	1	#NULL!	147	#NULL!
941203	23	nonface.bmp	right	1016.01	2964.67	2015.27	-1	-1	1	1	0	0	0	1	0	1000	1	5	D2	1	1	1	44	22	#NULL!	#NULL!	5	7	2	1	4	#NULL!	1	#NULL!	147	#NULL!
941203	24	angry.bmp	left	999.238	2981.15	1998.5	-1	-1	0.99174	0.99174	16.75	0	0	1	0	1000	1	5	D2	0	1	1	44	22	#NULL!	#NULL!	5	7	2	1	4	#NULL!	1	#NULL!	147	#NULL!
945666	1	nonface.bmp	left	1015.85	2964.46	1382.3	349.71	366.33	1	1	0	0	0	1	0	349.71	0.23495	12	D2	1	0	0	29	1	#NULL!	#NULL!	5	6	1	1	4	#NULL!	1	#NULL!	368	#NULL!
945666	2	angry.bmp	right	1015.99	2964.45	1415.68	383.07	399.7	1	1	0	0	0	1	0	383.07	0.2742	12	D2	0	0	0	29	1	#NULL!	#NULL!	5	6	1	1	4	#NULL!	1	#NULL!	368	#NULL!
945666	3	happy.bmp	left	999.34	2981.25	1598.89	582.93	599.56	0.94845	0.94845	83.24	83.24	83.24	1	0	582.93	0.50933	12	D2	1	0	0	29	1	#NULL!	#NULL!	5	6	1	1	4	#NULL!	1	#NULL!	368	#NULL!
945666	4	nonface.bmp	right	999.25	2981.09	1398.95	382.94	399.69	0.88235	0.88235	166.49	149.88	149.88	1	0	382.94	0.27405	12	D2	0	0	0	29	1	#NULL!	#NULL!	5	6	1	1	4	#NULL!	1	#NULL!	368	#NULL!
945666	5	nonface.bmp	left	999.23	2981.26	1881.87	866.02	882.77	0.92982	0.92982	133.27	133.27	133.27	1	0	866.02	0.84238	12	D2	1	0	0	29	1	#NULL!	#NULL!	5	6	1	1	4	#NULL!	1	#NULL!	368	#NULL!
945666	6	angry.bmp	right	999.24	2981.25	1265.7	249.84	266.46	1	1	0	0	0	1	0	249.84	0.11746	12	D2	0	0	0	29	1	#NULL!	#NULL!	5	6	1	1	4	#NULL!	1	#NULL!	368	#NULL!
945666	7	fearful.bmp	left	999.24	2981.22	1215.71	199.84	216.47	1	1	0	0	0	1	0	199.84	0.058635	12	D2	1	0	0	29	1	#NULL!	#NULL!	5	6	1	1	4	#NULL!	1	#NULL!	368	#NULL!
945666	8	nonface.bmp	right	999.25	2981.2	1215.72	199.84	216.59	0.85135	0.85135	149.89	149.89	149.89	1	0	199.84	0.058635	12	D2	0	0	0	29	1	#NULL!	#NULL!	5	6	1	1	4	#NULL!	1	#NULL!	368	#NULL!
945666	9	happy.bmp	right	999.24	2981.37	1998.62	-1	-1	0.49587	0.49587	1016	1016	1016	1	0	-1	-1	12	D2	1	0	0	29	1	#NULL!	#NULL!	5	6	1	1	4	#NULL!	1	#NULL!	368	#NULL!
945666	10	happy.bmp	left	999.24	2981.44	1998.47	-1	-1	0.91736	0.91736	166.51	166.51	166.51	1	0	1000	1	12	D2	0	0	0	29	1	#NULL!	#NULL!	5	6	1	1	4	#NULL!	1	#NULL!	368	#NULL!
945666	11	happy.bmp	right	999.23	2981.25	1315.7	299.85	316.47	0.9	0.9	133.23	66.6199	66.6199	1	0	299.85	0.17629	12	D2	1	0	0	29	1	#NULL!	#NULL!	5	6	1	1	4	#NULL!	1	#NULL!	368	#NULL!
945666	12	angry.bmp	left	1015.86	2964.45	2015.23	-1	-1	0.82787	0.82787	299.7	299.7	299.7	0.91733	1	-1	-1	12	D2	0	0	0	29	1	#NULL!	#NULL!	5	6	1	1	4	#NULL!	1	#NULL!	368	#NULL!
945666	13	angry.bmp	left	999.22	2981.25	1998.47	-1	-1	0.96694	0.96694	66.6101	16.6201	16.6201	0.85835	0	1000	1	12	D2	1	0	0	29	1	#NULL!	#NULL!	5	6	1	1	4	#NULL!	1	#NULL!	368	#NULL!
945666	14	angry.bmp	right	999.37	2981.13	1482.31	466.32	482.95	1	1	0	0	0	1	0	466.32	0.37214	12	D2	0	0	0	29	1	#NULL!	#NULL!	5	6	1	1	4	#NULL!	1	#NULL!	368	#NULL!
945666	15	happy.bmp	left	999.23	2981.13	1415.68	399.71	416.34	0.89535	0.89535	149.9	149.9	149.9	1	0	399.71	0.29378	12	D2	1	0	0	29	1	#NULL!	#NULL!	5	6	1	1	4	#NULL!	1	#NULL!	368	#NULL!
945666	16	happy.bmp	right	1016	2964.48	1265.71	233.08	249.84	0.87013	0.87013	166.61	149.86	149.86	1	0	233.08	0.097741	12	D2	0	0	0	29	1	#NULL!	#NULL!	5	6	1	1	4	#NULL!	1	#NULL!	368	#NULL!
945666	17	fearful.bmp	right	999.36	2981.23	1998.6	-1	-1	1	1	0	0	0	1	0	1000	1	12	D2	1	0	0	29	1	#NULL!	#NULL!	5	6	1	1	4	#NULL!	1	#NULL!	368	#NULL!
945666	18	fearful.bmp	left	999.25	2981.12	1998.63	-1	-1	1	1	0	0	0	1	0	1000	1	12	D2	0	0	0	29	1	#NULL!	#NULL!	5	6	1	1	4	#NULL!	1	#NULL!	368	#NULL!
945666	19	fearful.bmp	right	999.23	2981.12	1981.85	965.87	982.62	1	1	0	0	0	1	0	965.87	0.95985	12	D2	1	0	0	29	1	#NULL!	#NULL!	5	6	1	1	4	#NULL!	1	#NULL!	368	#NULL!
945666	20	nonface.bmp	left	999.23	2981.12	1532.17	516.19	532.93	0.80645	0.80645	299.76	283.14	283.14	1	0	-1	-1	12	D2	0	0	0	29	1	#NULL!	#NULL!	5	6	1	1	4	#NULL!	1	#NULL!	368	#NULL!
945666	21	fearful.bmp	left	1015.85	2964.87	1448.92	416.44	433.06	1	1	0	0	0	1	0	416.44	0.31346	12	D2	1	0	0	29	1	#NULL!	#NULL!	5	6	1	1	4	#NULL!	1	#NULL!	368	#NULL!
945666	22	nonface.bmp	right	999.35	2981.1	1199.2	183.23	199.86	1	1	0	0	0	1	0	183.23	0.039094	12	D2	0	0	0	29	1	#NULL!	#NULL!	5	6	1	1	4	#NULL!	1	#NULL!	368	#NULL!
945666	23	angry.bmp	left	999.24	2981.22	1215.84	199.85	216.47	0.97297	0.97297	33.3699	33.3699	33.3699	1	0	199.85	0.058647	12	D2	1	0	0	29	1	#NULL!	#NULL!	5	6	1	1	4	#NULL!	1	#NULL!	368	#NULL!
945666	24	fearful.bmp	right	999.24	2981.23	1265.71	249.84	266.59	1	1	0	0	0	1	0	249.84	0.11746	12	D2	0	0	0	29	1	#NULL!	#NULL!	5	6	1	1	4	#NULL!	1	#NULL!	368	#NULL!
965291	1	angry.bmp	right	999.249	2981.26	1398.98	383.107	399.729	1	1	0	0	0	1	0	383.107	0.27424	12	D2	1	0	6	29	2.1	#NULL!	#NULL!	4	9	1	1	4.9	#NULL!	1	#NULL!	371	#NULL!
965291	2	nonface.bmp	left	999.275	2981.19	1448.99	432.969	449.594	0.98864	0.98864	16.625	16.625	16.625	0.6667	0	-1	-1	12	D2	0	0	6	29	2.1	#NULL!	#NULL!	4	9	1	1	4.9	#NULL!	1	#NULL!	371	#NULL!
965291	3	angry.bmp	right	999.274	2981.63	1349.04	333.101	349.724	0.7561	0.7561	266.477	216.486	216.486	1	0	-1	-1	12	D2	1	0	6	29	2.1	#NULL!	#NULL!	4	9	1	1	4.9	#NULL!	1	#NULL!	371	#NULL!
965291	4	angry.bmp	left	999.303	2981.78	1532.26	516.334	532.959	0.94624	0.94624	16.751	16.751	16.751	1	0	516.334	0.43098	12	D2	0	0	6	29	2.1	#NULL!	#NULL!	4	9	1	1	4.9	#NULL!	1	#NULL!	371	#NULL!
965291	5	happy.bmp	left	999.245	2981.19	1998.49	-1	-1	0	0	1998.49	1249.09	1249.09	0	0	-1	-1	12	D2	1	0	6	29	2.1	#NULL!	#NULL!	4	9	1	1	4.9	#NULL!	1	#NULL!	371	#NULL!
965291	6	happy.bmp	left	999.292	2981.18	1282.37	266.471	283.095	1	1	0	0	0	1	0	266.471	0.13702	12	D2	0	0	6	29	2.1	#NULL!	#NULL!	4	9	1	1	4.9	#NULL!	1	#NULL!	371	#NULL!
965291	7	nonface.bmp	right	999.278	2981.1	1998.56	-1	-1	0.94215	0.94215	66.61	266.457	66.61	0.58336	0	-1	-1	12	D2	1	0	6	29	2.1	#NULL!	#NULL!	4	9	1	1	4.9	#NULL!	1	#NULL!	371	#NULL!
965291	8	fearful.bmp	right	1016.19	2964.45	2015.12	-1	-1	0.17213	0.17213	1632.13	2015.12	1632.13	0	0	-1	-1	12	D2	0	0	6	29	2.1	#NULL!	#NULL!	4	9	1	1	4.9	#NULL!	1	#NULL!	371	#NULL!
981724	1	angry.bmp	right	1032.52	2947.82	1332.37	283.097	299.72	1	1	0	0	0	1	0	283.097	0.15658	7	D1	1	0	0	27	3	30	2	7	9	1	1	5	5	1	1	215	1155
981724	1	happy.bmp	left	249.81	2847.67	832.69	566.25	582.87	0.82353	0.82353	149.88	166.51	149.88	1	0	566.25	0.48971	36	D3a	1	0	0	27	3	30	2	7	9	1	1	5	5	1	1	215	1155
981724	2	nonface.bmp	right	1015.89	2964.55	1365.6	333.082	349.705	1	1	0	0	0	1	0	333.082	0.21539	7	D1	0	0	0	27	3	30	2	7	9	1	1	5	5	1	1	215	1155
981724	2	nonface.bmp	left	216.59	2847.55	1215.65	-1	-1	1	1	0	16.6199	0	1	0	1000	1	36	D3a	0	0	0	27	3	30	2	7	9	1	1	5	5	1	1	215	1155
981724	3	angry.bmp	left	1015.92	2964.61	1482.26	449.719	466.343	1	1	0	0	0	1	0	449.719	0.35261	7	D1	1	0	0	27	3	30	2	7	9	1	1	5	5	1	1	215	1155
981724	3	angry.bmp	right	233.07	2864.31	599.52	349.68	366.3	1	1	0	0	0	0.94454	0	349.68	0.23492	36	D3a	1	0	0	27	3	30	2	7	9	1	1	5	5	1	1	215	1155
981724	4	happy.bmp	left	999.295	2981.28	1215.78	199.864	216.612	1	1	0	0	0	0.95888	0	199.864	0.058664	7	D1	0	0	0	27	3	30	2	7	9	1	1	5	5	1	1	215	1155
981724	4	angry.bmp	right	216.45	2864.3	832.58	599.5	616.25	1	1	0	0	0	1	0	599.5	0.52882	36	D3a	0	0	0	27	3	30	2	7	9	1	1	5	5	1	1	215	1155
981724	5	happy.bmp	right	999.293	2981.23	1998.58	-1	-1	1	1	0	0	0	0.49168	0	-1	-1	7	D1	1	0	0	27	3	30	2	7	9	1	1	5	5	1	1	215	1155
981724	5	nonface.bmp	left	216.47	2847.67	1215.65	982.56	999.18	1	1	0	0	0	1	0	982.56	0.97948	36	D3a	1	0	0	27	3	30	2	7	9	1	1	5	5	1	1	215	1155
981724	6	angry.bmp	right	999.286	2981.17	1665.46	649.551	666.173	1	1	0	0	0	0.67001	0	-1	-1	7	D1	0	0	0	27	3	30	2	7	9	1	1	5	5	1	1	215	1155
981724	6	happy.bmp	right	216.46	2847.55	732.73	499.53	516.15	1	1	0	0	0	1	0	499.53	0.41121	36	D3a	0	0	0	27	3	30	2	7	9	1	1	5	5	1	1	215	1155
981724	7	fearful.bmp	left	999.277	2981.07	1398.97	382.947	399.696	1	1	0	0	0	1	0	382.947	0.27406	7	D1	1	0	0	27	3	30	2	7	9	1	1	5	5	1	1	215	1155
981724	7	nonface.bmp	right	233.07	2847.55	466.28	216.46	233.08	1	1	0	0	0	1	0	216.46	0.078188	36	D3a	1	0	0	27	3	30	2	7	9	1	1	5	5	1	1	215	1155
981724	8	fearful.bmp	left	999.284	2981.08	1215.89	199.862	216.484	1	1	0	0	0	1	0	199.862	0.058661	7	D1	0	0	0	27	3	30	2	7	9	1	1	5	5	1	1	215	1155
981724	8	nonface.bmp	right	233.1	2847.54	832.6	582.76	599.5	1	1	0	0	0	1	0	582.76	0.50913	36	D3a	0	0	0	27	3	30	2	7	9	1	1	5	5	1	1	215	1155
981724	9	happy.bmp	left	1015.89	2965.42	1299.11	266.469	283.092	1	1	0	0	0	1	0	266.469	0.13702	7	D1	1	0	0	27	3	30	2	7	9	1	1	5	5	1	1	215	1155
981724	9	happy.bmp	right	199.83	2831.08	566.14	349.68	366.3	1	1	0	0	0	1	0	349.68	0.23492	36	D3a	1	0	0	27	3	30	2	7	9	1	1	5	5	1	1	215	1155
981724	10	fearful.bmp	right	999.275	2981.17	1665.44	649.536	666.158	1	1	0	0	0	0.79001	0	649.536	0.58769	7	D1	0	0	0	27	3	30	2	7	9	1	1	5	5	1	1	215	1155
981724	10	fearful.bmp	right	216.19	2930.74	1215.3	-1	-1	0	0	1215.3	1215.3	1215.3	0	0	-1	-1	36	D3a	0	0	0	27	3	30	2	7	9	1	1	5	5	1	1	215	1155
981724	11	angry.bmp	right	999.281	2981.18	1215.76	199.858	216.484	0.85135	0.85135	166.495	16.625	0	1	0	199.858	0.058656	7	D1	1	0	0	27	3	30	2	7	9	1	1	5	5	1	1	215	1155
981724	11	angry.bmp	right	216.45	2864.29	482.91	249.71	266.45	1	1	0	0	0	1	0	249.71	0.11731	36	D3a	1	0	0	27	3	30	2	7	9	1	1	5	5	1	1	215	1155
981724	12	angry.bmp	left	1031.21	2947.45	2030.57	-1	-1	0	0	2030.57	2030.57	2030.57	1	0	-1	-1	7	D1	0	0	0	27	3	30	2	7	9	1	1	5	5	1	1	215	1155
981724	12	fearful.bmp	left	199.84	2847.56	499.66	283.07	299.69	1	1	0	0	0	1	0	283.07	0.15655	36	D3a	0	0	0	27	3	30	2	7	9	1	1	5	5	1	1	215	1155
981724	13	nonface.bmp	left	1015.88	2964.51	1298.98	266.482	283.218	1	1	0	0	0	1	0	266.482	0.13704	7	D1	1	0	0	27	3	30	2	7	9	1	1	5	5	1	1	215	1155
981724	13	fearful.bmp	right	216.47	2831.09	1215.66	-1	-1	1	1	0	0	0	1	0	1000	1	36	D3a	1	0	0	27	3	30	2	7	9	1	1	5	5	1	1	215	1155
981724	14	fearful.bmp	left	999.264	2982.63	1548.82	532.947	549.694	0.90426	0.90426	149.842	66.615	66.615	0.83869	0	532.947	0.45053	7	D1	0	0	0	27	3	30	2	7	9	1	1	5	5	1	1	215	1155
981724	14	happy.bmp	left	216.46	2847.7	449.54	216.46	233.21	1	1	0	0	0	1	0	216.46	0.078188	36	D3a	0	0	0	27	3	30	2	7	9	1	1	5	5	1	1	215	1155
981724	15	fearful.bmp	right	999.243	2981.16	1215.72	199.851	216.599	0.98649	0.98649	16.621	49.868	16.621	1	0	199.851	0.058648	7	D1	1	0	0	27	3	30	2	7	9	1	1	5	5	1	1	215	1155
981724	15	fearful.bmp	right	216.46	2847.7	532.9	299.82	316.44	1	1	0	0	0	0.7812	0	299.82	0.17626	36	D3a	1	0	0	27	3	30	2	7	9	1	1	5	5	1	1	215	1155
981724	16	nonface.bmp	right	999.236	2981.03	1282.47	266.474	283.099	0.9359	0.9359	66.605	99.973	66.605	1	0	266.474	0.13703	7	D1	0	0	0	27	3	30	2	7	9	1	1	5	5	1	1	215	1155
981724	16	nonface.bmp	left	199.84	2847.71	682.74	466.28	483.04	1	1	0	0	0	1	0	466.28	0.37209	36	D3a	0	0	0	27	3	30	2	7	9	1	1	5	5	1	1	215	1155
981724	17	nonface.bmp	right	999.263	2981.14	1199.11	183.222	199.844	1	1	0	0	0	1	0	183.222	0.039085	7	D1	1	0	0	27	3	30	2	7	9	1	1	5	5	1	1	215	1155
981724	17	happy.bmp	left	199.86	2847.7	1199.05	-1	-1	0.26027	0.26027	832.74	832.74	832.74	0.29164	1	-1	-1	36	D3a	1	0	0	27	3	30	2	7	9	1	1	5	5	1	1	215	1155
981724	18	happy.bmp	right	999.244	2983.21	1299.1	283.229	299.978	0.96203	0.96203	16.75	0	0	0.85896	0	283.229	0.15674	7	D1	0	0	0	27	3	30	2	7	9	1	1	5	5	1	1	215	1155
981724	18	nonface.bmp	right	199.84	2831.42	1198.95	-1	-1	0.78082	0.78082	233.12	233.12	233.12	0.7083	0	-1	-1	36	D3a	0	0	0	27	3	30	2	7	9	1	1	5	5	1	1	215	1155
981724	19	nonface.bmp	left	999.277	2981.18	1315.75	299.845	316.466	1	1	0	0	0	1	0	299.845	0.17629	7	D1	1	0	0	27	3	30	2	7	9	1	1	5	5	1	1	215	1155
981724	19	angry.bmp	left	249.83	2847.72	549.53	283.07	299.82	0.79412	0.79412	99.97	99.97	99.97	1	0	283.07	0.15655	36	D3a	1	0	0	27	3	30	2	7	9	1	1	5	5	1	1	215	1155
981724	20	nonface.bmp	left	999.259	2981.06	1982.79	-1	-1	0.058333	0.058333	1866.17	1866.17	1866.17	0	0	-1	-1	7	D1	0	0	0	27	3	30	2	7	9	1	1	5	5	1	1	215	1155
981724	20	angry.bmp	left	216.47	2864.33	466.3	233.08	249.7	1	1	0	0	0	0.67862	0	-1	-1	36	D3a	0	0	0	27	3	30	2	7	9	1	1	5	5	1	1	215	1155
981724	21	angry.bmp	left	1014.01	2964.74	1997.26	-1	-1	0.52066	0.52066	533.532	566.78	533.532	0.51609	0	-1	-1	7	D1	1	0	0	27	3	30	2	7	9	1	1	5	5	1	1	215	1155
981724	21	fearful.bmp	left	233.09	2781.12	1232.27	-1	-1	1	1	0	0	0	1	0	1000	1	36	D3a	1	0	0	27	3	30	2	7	9	1	1	5	5	1	1	215	1155
981724	22	happy.bmp	left	999.272	2981.28	1998.54	-1	-1	0.69421	0.69421	249.851	466.304	249.851	0.48337	0	-1	-1	7	D1	0	0	0	27	3	30	2	7	9	1	1	5	5	1	1	215	1155
981724	22	angry.bmp	left	234.21	2862.46	1232.36	-1	-1	0.28	0.28	882.63	882.63	882.63	0	0	-1	-1	36	D3a	0	0	0	27	3	30	2	7	9	1	1	5	5	1	1	215	1155
981724	23	happy.bmp	right	999.27	2981.41	1249.12	233.223	249.848	1	1	0	0	0	1	0	233.223	0.097909	7	D1	1	0	0	27	3	30	2	7	9	1	1	5	5	1	1	215	1155
981724	23	fearful.bmp	left	216.47	2847.67	616.15	383.06	399.68	1	1	0	0	0	1	0	383.06	0.27419	36	D3a	1	0	0	27	3	30	2	7	9	1	1	5	5	1	1	215	1155
981724	24	fearful.bmp	right	999.252	2981.16	1249.09	233.091	249.712	0.92105	0.92105	99.861	66.616	66.616	1	0	233.091	0.097754	7	D1	0	0	0	27	3	30	2	7	9	1	1	5	5	1	1	215	1155
981724	24	happy.bmp	right	216.45	2847.68	466.27	233.2	249.83	0.96552	0.96552	16.74	0	0	1	0	233.2	0.097882	36	D3a	0	0	0	27	3	30	2	7	9	1	1	5	5	1	1	215	1155
984142	1	angry.bmp	right	1065.89	2914.46	2065.17	-1	-1	1	1	0	0	0	1	0	1000	1	12	D1	1	1	6	37	6	#NULL!	#NULL!	6	9	2	1	5	#NULL!	1	#NULL!	364	#NULL!
984142	2	happy.bmp	left	1015.85	2964.57	2015.13	-1	-1	1	1	0	0	0	1	0	1000	1	12	D1	0	1	6	37	6	#NULL!	#NULL!	6	9	2	1	5	#NULL!	1	#NULL!	364	#NULL!
984142	3	nonface.bmp	right	1032.51	2947.82	1981.92	932.657	949.284	1	1	0	0	0	1	0	932.657	0.92077	12	D1	1	1	6	37	6	#NULL!	#NULL!	6	9	2	1	5	#NULL!	1	#NULL!	364	#NULL!
984142	4	happy.bmp	left	1016.01	2964.39	2015.29	-1	-1	1	1	0	0	0	1	0	1000	1	12	D1	0	1	6	37	6	#NULL!	#NULL!	6	9	2	1	5	#NULL!	1	#NULL!	364	#NULL!
984142	5	fearful.bmp	left	1016.01	2964.44	2015.29	-1	-1	1	1	0	0	0	1	0	1000	1	12	D1	1	1	6	37	6	#NULL!	#NULL!	6	9	2	1	5	#NULL!	1	#NULL!	364	#NULL!
984142	6	angry.bmp	right	999.269	2981.19	1998.54	-1	-1	1	1	0	0	0	1	0	1000	1	12	D1	0	1	6	37	6	#NULL!	#NULL!	6	9	2	1	5	#NULL!	1	#NULL!	364	#NULL!
984142	7	angry.bmp	left	1015.88	2964.45	1515.58	483.072	499.697	1	1	0	0	0	1	0	483.072	0.39185	12	D1	1	1	6	37	6	#NULL!	#NULL!	6	9	2	1	5	#NULL!	1	#NULL!	364	#NULL!
984142	8	nonface.bmp	right	1015.86	2964.43	2015.09	-1	-1	1	1	0	0	0	1	0	1000	1	12	D1	0	1	6	37	6	#NULL!	#NULL!	6	9	2	1	5	#NULL!	1	#NULL!	364	#NULL!
984142	9	fearful.bmp	right	1015.85	2964.45	2015.09	-1	-1	1	1	0	0	0	1	0	1000	1	12	D1	1	1	6	37	6	#NULL!	#NULL!	6	9	2	1	5	#NULL!	1	#NULL!	364	#NULL!
984142	10	happy.bmp	right	1015.97	2964.99	1365.67	333.079	349.7	1	1	0	0	0	1	0	333.079	0.21539	12	D1	0	1	6	37	6	#NULL!	#NULL!	6	9	2	1	5	#NULL!	1	#NULL!	364	#NULL!
984142	11	happy.bmp	left	1015.86	2964.49	2015.12	-1	-1	1	1	0	0	0	1	0	1000	1	12	D1	1	1	6	37	6	#NULL!	#NULL!	6	9	2	1	5	#NULL!	1	#NULL!	364	#NULL!
984142	12	angry.bmp	left	999.235	2981.14	1998.48	-1	-1	1	1	0	0	0	1	0	1000	1	12	D1	0	1	6	37	6	#NULL!	#NULL!	6	9	2	1	5	#NULL!	1	#NULL!	364	#NULL!
984142	13	fearful.bmp	right	1015.86	2964.36	2015.12	-1	-1	0.92623	0.92623	116.658	116.658	116.658	1	0	1000	1	12	D1	1	1	6	37	6	#NULL!	#NULL!	6	9	2	1	5	#NULL!	1	#NULL!	364	#NULL!
984142	14	fearful.bmp	left	999.243	2981.13	1998.5	-1	-1	1	1	0	0	0	1	0	1000	1	12	D1	0	1	6	37	6	#NULL!	#NULL!	6	9	2	1	5	#NULL!	1	#NULL!	364	#NULL!
984142	15	fearful.bmp	left	999.248	2981.01	1315.71	299.714	316.34	1	1	0	0	0	1	0	299.714	0.17613	12	D1	1	1	6	37	6	#NULL!	#NULL!	6	9	2	1	5	#NULL!	1	#NULL!	364	#NULL!
984142	16	happy.bmp	right	1015.87	2964.52	2015.13	-1	-1	1	1	0	0	0	0.89251	0	1000	1	12	D1	0	1	6	37	6	#NULL!	#NULL!	6	9	2	1	5	#NULL!	1	#NULL!	364	#NULL!
984142	17	fearful.bmp	right	1016	2964.39	2015.25	-1	-1	1	1	0	0	0	1	0	1000	1	12	D1	1	1	6	37	6	#NULL!	#NULL!	6	9	2	1	5	#NULL!	1	#NULL!	364	#NULL!
984142	18	nonface.bmp	right	999.239	2981.12	1998.51	-1	-1	1	1	0	0	0	1	0	1000	1	12	D1	0	1	6	37	6	#NULL!	#NULL!	6	9	2	1	5	#NULL!	1	#NULL!	364	#NULL!
984142	19	angry.bmp	left	999.252	2981.14	1998.51	-1	-1	1	1	0	0	0	1	0	1000	1	12	D1	1	1	6	37	6	#NULL!	#NULL!	6	9	2	1	5	#NULL!	1	#NULL!	364	#NULL!
984142	20	nonface.bmp	left	1015.86	2964.49	2015.12	-1	-1	1	1	0	0	0	1	0	1000	1	12	D1	0	1	6	37	6	#NULL!	#NULL!	6	9	2	1	5	#NULL!	1	#NULL!	364	#NULL!
984142	21	nonface.bmp	left	999.247	2982.47	1983.05	-1	-1	1	1	0	0	0	1	0	1000	1	12	D1	1	1	6	37	6	#NULL!	#NULL!	6	9	2	1	5	#NULL!	1	#NULL!	364	#NULL!
984142	22	angry.bmp	right	1015.99	2964.44	2015.26	-1	-1	1	1	0	0	0	1	0	1000	1	12	D1	0	1	6	37	6	#NULL!	#NULL!	6	9	2	1	5	#NULL!	1	#NULL!	364	#NULL!
984142	23	happy.bmp	right	1016.06	2964.55	2015.37	-1	-1	1	1	0	0	0	1	0	1000	1	12	D1	1	1	6	37	6	#NULL!	#NULL!	6	9	2	1	5	#NULL!	1	#NULL!	364	#NULL!
984142	24	nonface.bmp	left	999.3	2981.14	1199.16	183.237	199.86	1	1	0	0	0	1	0	183.237	0.039102	12	D1	0	1	6	37	6	#NULL!	#NULL!	6	9	2	1	5	#NULL!	1	#NULL!	364	#NULL!
997491	1	nonface.bmp	left	1049.15	2931.21	1315.62	249.728	266.478	1	1	0	0	0	1	0	249.728	0.11733	7	D2	1	0	0	30	3	30	8	7	8	1	1	4.9	#NULL!	1	1	218	#NULL!
997491	2	nonface.bmp	right	999.276	2981.21	1682.09	666.185	682.807	1	1	0	0	0	1	0	666.185	0.60728	7	D2	0	0	0	30	3	30	8	7	8	1	1	4.9	#NULL!	1	1	218	#NULL!
997491	3	fearful.bmp	left	999.267	2981.2	1298.98	283.093	299.718	1	1	0	0	0	1	0	283.093	0.15658	7	D2	1	0	0	30	3	30	8	7	8	1	1	4.9	#NULL!	1	1	218	#NULL!
997491	4	happy.bmp	right	999.293	2981.18	1282.38	266.47	283.092	1	1	0	0	0	1	0	266.47	0.13702	7	D2	0	0	0	30	3	30	8	7	8	1	1	4.9	#NULL!	1	1	218	#NULL!
997491	5	fearful.bmp	left	999.284	2981.19	1282.38	266.472	283.221	1	1	0	0	0	1	0	266.472	0.13703	7	D2	1	0	0	30	3	30	8	7	8	1	1	4.9	#NULL!	1	1	218	#NULL!
997491	6	nonface.bmp	left	999.29	2981.21	1215.77	199.862	216.611	0.98649	0.98649	16.625	16.625	16.625	1	0	199.862	0.058661	7	D2	0	0	0	30	3	30	8	7	8	1	1	4.9	#NULL!	1	1	218	#NULL!
997491	7	angry.bmp	right	999.263	2981.19	1598.83	582.946	599.569	1	1	0	0	0	1	0	582.946	0.50935	7	D2	1	0	0	30	3	30	8	7	8	1	1	4.9	#NULL!	1	1	218	#NULL!
997491	8	fearful.bmp	right	999.279	2981.09	1565.44	549.538	566.288	0.68421	0.68421	499.539	499.539	499.539	1	0	-1	-1	7	D2	0	0	0	30	3	30	8	7	8	1	1	4.9	#NULL!	1	1	218	#NULL!
997491	9	happy.bmp	left	999.353	2981.37	1365.76	349.737	366.364	0.90361	0.90361	49.975	49.975	49.975	1	0	349.737	0.23498	7	D2	1	0	0	30	3	30	8	7	8	1	1	4.9	#NULL!	1	1	218	#NULL!
997491	10	angry.bmp	right	999.276	2981.99	1249.12	233.223	249.846	1	1	0	0	0	1	0	233.223	0.097909	7	D2	0	0	0	30	3	30	8	7	8	1	1	4.9	#NULL!	1	1	218	#NULL!
997491	11	angry.bmp	right	998.899	2981.1	1898.28	882.634	899.257	0.32174	0.32174	1282.1	1282.1	1282.1	0.27199	0	-1	-1	7	D2	1	0	0	30	3	30	8	7	8	1	1	4.9	#NULL!	1	1	218	#NULL!
997491	12	happy.bmp	left	999.272	2981.15	1299.12	283.224	299.848	1	1	0	0	0	1	0	283.224	0.15673	7	D2	0	0	0	30	3	30	8	7	8	1	1	4.9	#NULL!	1	1	218	#NULL!
997491	13	happy.bmp	left	1015.91	2965.09	1249.14	216.485	233.107	1	1	0	0	0	1	0	216.485	0.078218	7	D2	1	0	0	30	3	30	8	7	8	1	1	4.9	#NULL!	1	1	218	#NULL!
997491	14	fearful.bmp	right	999.289	2981.19	1265.75	249.848	266.473	1	1	0	0	0	1	0	249.848	0.11747	7	D2	0	0	0	30	3	30	8	7	8	1	1	4.9	#NULL!	1	1	218	#NULL!
997491	15	nonface.bmp	right	999.291	2981.19	1499	483.087	499.711	1	1	0	0	0	1	0	483.087	0.39187	7	D2	1	0	0	30	3	30	8	7	8	1	1	4.9	#NULL!	1	1	218	#NULL!
997491	16	angry.bmp	left	999.277	2981.55	1332.37	316.458	333.082	1	1	0	0	0	1	0	316.458	0.19583	7	D2	0	0	0	30	3	30	8	7	8	1	1	4.9	#NULL!	1	1	218	#NULL!
997491	17	happy.bmp	right	999.268	2981.31	1282.37	266.48	283.233	1	1	0	0	0	1	0	266.48	0.13704	7	D2	1	0	0	30	3	30	8	7	8	1	1	4.9	#NULL!	1	1	218	#NULL!
997491	18	fearful.bmp	left	999.289	2981.25	1349.08	333.15	349.728	0.26829	0.26829	283.152	649.589	283.152	1	0	-1	-1	7	D2	0	0	0	30	3	30	8	7	8	1	1	4.9	#NULL!	1	1	218	#NULL!
997491	19	angry.bmp	left	999.276	2981.47	1282.38	266.477	283.225	1	1	0	0	0	1	0	266.477	0.13703	7	D2	1	0	0	30	3	30	8	7	8	1	1	4.9	#NULL!	1	1	218	#NULL!
997491	20	fearful.bmp	right	999.286	2981.18	1315.65	299.729	316.467	1	1	0	0	0	1	0	299.729	0.17615	7	D2	0	0	0	30	3	30	8	7	8	1	1	4.9	#NULL!	1	1	218	#NULL!
997491	21	happy.bmp	right	999.289	2981.34	1215.77	199.856	216.604	1	1	0	0	0	1	0	199.856	0.058654	7	D2	1	0	0	30	3	30	8	7	8	1	1	4.9	#NULL!	1	1	218	#NULL!
997491	22	nonface.bmp	left	999.263	2981.26	1765.44	749.508	766.13	0.59813	0.59813	449.693	366.451	366.451	1	0	-1	-1	7	D2	0	0	0	30	3	30	8	7	8	1	1	4.9	#NULL!	1	1	218	#NULL!
997491	23	angry.bmp	left	999.295	2980.64	1365.64	349.687	366.433	0.92771	0.92771	83.234	66.609	66.609	1	0	349.687	0.23493	7	D2	1	0	0	30	3	30	8	7	8	1	1	4.9	#NULL!	1	1	218	#NULL!
997491	24	nonface.bmp	right	997.524	2981.38	1996.77	-1	-1	0.33884	0.33884	1232.5	1247.37	1232.5	0.10847	0	-1	-1	7	D2	0	0	0	30	3	30	8	7	8	1	1	4.9	#NULL!	1	1	218	#NULL!
1042144	1	nonface.bmp	right	249.83	2864.35	582.89	316.43	333.06	1	1	0	0	0	1	0	316.43	0.1958	36	D3	1	0	0	#NULL!	#NULL!	34	10	7	9	1	1	5	5	1	1	215	1275
1042144	2	fearful.bmp	right	199.85	2847.74	1199.05	-1	-1	1	1	0	0	0	0.8056	0	1000	1	36	D3	0	0	0	#NULL!	#NULL!	34	10	7	9	1	1	5	5	1	1	215	1275
1042144	3	fearful.bmp	left	216.47	2847.77	566.17	333.08	349.71	0.94286	0.94286	33.24	0	0	1	0	333.08	0.21539	36	D3	1	0	0	#NULL!	#NULL!	34	10	7	9	1	1	5	5	1	1	215	1275
1042144	4	happy.bmp	left	216.46	2847.77	1215.67	-1	-1	1	1	0	0	0	1	0	1000	1	36	D3	0	0	0	#NULL!	#NULL!	34	10	7	9	1	1	5	5	1	1	215	1275
1042144	5	nonface.bmp	left	216.47	2864.34	849.23	616.14	632.89	1	1	0	0	0	0.82355	0	616.14	0.5484	36	D3	1	0	0	#NULL!	#NULL!	34	10	7	9	1	1	5	5	1	1	215	1275
1042144	6	fearful.bmp	left	199.84	2847.73	582.9	366.44	383.06	1	1	0	0	0	1	0	366.44	0.25464	36	D3	0	0	0	#NULL!	#NULL!	34	10	7	9	1	1	5	5	1	1	215	1275
1042144	7	fearful.bmp	right	199.83	2847.64	483.04	266.46	283.08	1	1	0	0	0	1	0	266.46	0.13701	36	D3	1	0	0	#NULL!	#NULL!	34	10	7	9	1	1	5	5	1	1	215	1275
1042144	8	happy.bmp	left	233.07	2847.62	566.14	316.32	333.06	1	1	0	0	0	1	0	316.32	0.19567	36	D3	0	0	0	#NULL!	#NULL!	34	10	7	9	1	1	5	5	1	1	215	1275
1042144	9	angry.bmp	right	216.6	2814.99	1215.8	-1	-1	0.82432	0.82432	216.47	249.84	216.47	0.80818	1	-1	-1	36	D3	1	0	0	#NULL!	#NULL!	34	10	7	9	1	1	5	5	1	1	215	1275
1042144	10	fearful.bmp	right	183.28	2880.34	499.42	299.16	315.78	0.25806	0.25806	366.17	366.17	366.17	1	0	-1	-1	36	D3	0	0	0	#NULL!	#NULL!	34	10	7	9	1	1	5	5	1	1	215	1275
1042144	11	angry.bmp	left	216.56	2847.77	1215.77	-1	-1	1	1	0	0	0	1	0	1000	1	36	D3	1	0	0	#NULL!	#NULL!	34	10	7	9	1	1	5	5	1	1	215	1275
1042144	12	happy.bmp	left	216.47	2814.43	516.17	283.08	299.82	1	1	0	0	0	1	0	283.08	0.15656	36	D3	0	0	0	#NULL!	#NULL!	34	10	7	9	1	1	5	5	1	1	215	1275
1042144	13	happy.bmp	right	216.47	2847.77	516.16	283.07	299.82	1	1	0	0	0	1	0	283.07	0.15655	36	D3	1	0	0	#NULL!	#NULL!	34	10	7	9	1	1	5	5	1	1	215	1275
1042144	14	angry.bmp	left	216.47	2847.61	1215.68	-1	-1	1	1	0	0	0	1	0	1000	1	36	D3	0	0	0	#NULL!	#NULL!	34	10	7	9	1	1	5	5	1	1	215	1275
1042144	15	nonface.bmp	left	216.45	2847.62	1065.81	832.61	849.23	1	1	0	0	0	1	0	832.61	0.80307	36	D3	1	0	0	#NULL!	#NULL!	34	10	7	9	1	1	5	5	1	1	215	1275
1042144	16	happy.bmp	right	233.08	2847.76	832.61	582.9	599.53	1	1	0	0	0	1	0	582.9	0.50929	36	D3	0	0	0	#NULL!	#NULL!	34	10	7	9	1	1	5	5	1	1	215	1275
1042144	17	angry.bmp	right	199.84	2847.63	1165.67	949.21	965.83	1	1	0	0	0	1	0	949.21	0.94025	36	D3	1	0	0	#NULL!	#NULL!	34	10	7	9	1	1	5	5	1	1	215	1275
1042144	18	nonface.bmp	left	199.84	2847.74	1199.04	-1	-1	0.61644	0.61644	216.5	782.61	216.5	0.80559	1	-1	-1	36	D3	0	0	0	#NULL!	#NULL!	34	10	7	9	1	1	5	5	1	1	215	1275
1042144	19	angry.bmp	right	216.46	2781.37	582.91	349.7	366.32	1	1	0	0	0	1	0	349.7	0.23494	36	D3	1	0	0	#NULL!	#NULL!	34	10	7	9	1	1	5	5	1	1	215	1275
1042144	20	nonface.bmp	right	216.45	2731.62	582.77	349.7	366.32	1	1	0	0	0	1	0	349.7	0.23494	36	D3	0	0	0	#NULL!	#NULL!	34	10	7	9	1	1	5	5	1	1	215	1275
1042144	21	nonface.bmp	right	199.83	2847.73	599.51	383.06	399.68	1	1	0	0	0	1	0	383.06	0.27419	36	D3	1	0	0	#NULL!	#NULL!	34	10	7	9	1	1	5	5	1	1	215	1275
1042144	22	fearful.bmp	left	216.46	2798.06	1215.65	-1	-1	1	1	0	0	0	1	0	1000	1	36	D3	0	0	0	#NULL!	#NULL!	34	10	7	9	1	1	5	5	1	1	215	1275
1042144	23	happy.bmp	right	216.54	2863.8	1216.2	-1	-1	0	0	1216.2	1216.2	1216.2	1	0	-1	-1	36	D3	1	0	0	#NULL!	#NULL!	34	10	7	9	1	1	5	5	1	1	215	1275
1042144	24	angry.bmp	left	216.46	2847.66	1215.66	-1	-1	1	1	0	0	0	0.91776	0	1000	1	36	D3	0	0	0	#NULL!	#NULL!	34	10	7	9	1	1	5	5	1	1	215	1275
1052473	1	angry.bmp	right	1049.22	2931.05	1848.73	782.76	799.38	1	1	0	0	0	1	0	782.76	0.74442	7	D2	1	0	0	26	2	#NULL!	#NULL!	6	9	1	1	4	#NULL!	1	#NULL!	204	#NULL!
1052473	2	nonface.bmp	left	1015.93	2964.58	1382.38	349.83	366.45	0.88095	0.88095	49.97	49.97	49.97	1	0	349.83	0.23509	7	D2	0	0	0	26	2	#NULL!	#NULL!	6	9	1	1	4	#NULL!	1	#NULL!	204	#NULL!
1052473	3	angry.bmp	left	1015.99	2964.46	1615.53	582.92	599.54	0.27551	0.27551	1165.84	1165.84	1165.84	1	0	-1	-1	7	D2	1	0	0	26	2	#NULL!	#NULL!	6	9	1	1	4	#NULL!	1	#NULL!	204	#NULL!
1052473	4	happy.bmp	right	999.36	2981.1	1582.27	566.3	582.92	1	1	0	0	0	1	0	566.3	0.48976	7	D2	0	0	0	26	2	#NULL!	#NULL!	6	9	1	1	4	#NULL!	1	#NULL!	204	#NULL!
1052473	5	fearful.bmp	left	1015.99	2965.02	2015.23	-1	-1	0.97541	0.97541	16.74	16.74	16.74	1	0	1000	1	7	D2	1	0	0	26	2	#NULL!	#NULL!	6	9	1	1	4	#NULL!	1	#NULL!	204	#NULL!
1052473	6	fearful.bmp	right	999.21	2981.12	1515.51	499.68	516.3	1	1	0	0	0	1	0	499.68	0.41139	7	D2	0	0	0	26	2	#NULL!	#NULL!	6	9	1	1	4	#NULL!	1	#NULL!	204	#NULL!
1052473	7	happy.bmp	left	982.6	2997.77	1981.81	-1	-1	1	1	0	0	0	1	0	1000	1	7	D2	1	0	0	26	2	#NULL!	#NULL!	6	9	1	1	4	#NULL!	1	#NULL!	204	#NULL!
1052473	8	nonface.bmp	right	964.6	3015.33	1963.83	-1	-1	0	0	1963.83	1963.83	1963.83	0	0	-1	-1	7	D2	0	0	0	26	2	#NULL!	#NULL!	6	9	1	1	4	#NULL!	1	#NULL!	204	#NULL!
1052473	9	angry.bmp	left	1015.98	2965.58	2015.19	-1	-1	0.43443	0.43443	283.07	566.2	233.12	0.87602	0	-1	-1	7	D2	1	0	0	26	2	#NULL!	#NULL!	6	9	1	1	4	#NULL!	1	#NULL!	204	#NULL!
1052473	10	fearful.bmp	right	1015.98	2964.5	2015.18	-1	-1	0.87705	0.87705	249.81	266.43	249.81	0.36362	0	-1	-1	7	D2	0	0	0	26	2	#NULL!	#NULL!	6	9	1	1	4	#NULL!	1	#NULL!	204	#NULL!
1052473	11	nonface.bmp	left	1015.96	2964.43	1349.04	316.45	333.07	1	1	0	0	0	1	0	316.45	0.19582	7	D2	1	0	0	26	2	#NULL!	#NULL!	6	9	1	1	4	#NULL!	1	#NULL!	204	#NULL!
1052473	12	fearful.bmp	right	1015.84	2964.53	2015.05	-1	-1	0.98361	0.98361	16.71	0	0	1	0	1000	1	7	D2	0	0	0	26	2	#NULL!	#NULL!	6	9	1	1	4	#NULL!	1	#NULL!	204	#NULL!
1052473	13	nonface.bmp	right	1015.89	2965.62	1332.35	299.84	316.46	0.8642	0.8642	66.5801	149.88	66.5801	1	0	299.84	0.17628	7	D2	1	0	0	26	2	#NULL!	#NULL!	6	9	1	1	4	#NULL!	1	#NULL!	204	#NULL!
1052473	14	happy.bmp	left	1015.98	2965.84	2015.22	-1	-1	0.97541	0.97541	16.75	16.75	16.75	1	0	1000	1	7	D2	0	0	0	26	2	#NULL!	#NULL!	6	9	1	1	4	#NULL!	1	#NULL!	204	#NULL!
1052473	15	nonface.bmp	right	981.4	2997.77	1980.58	-1	-1	0.20833	0.20833	1365.72	1564.31	1365.72	0	0	-1	-1	7	D2	1	0	0	26	2	#NULL!	#NULL!	6	9	1	1	4	#NULL!	1	#NULL!	204	#NULL!
1052473	16	fearful.bmp	left	1015.95	2964.39	2015.15	-1	-1	0.13115	0.13115	1099.18	1782.04	1099.18	0.11568	0	-1	-1	7	D2	0	0	0	26	2	#NULL!	#NULL!	6	9	1	1	4	#NULL!	1	#NULL!	204	#NULL!
[truncated: 19,154 more rows]
